# Supplementary material for: Different pedagogical approaches to motor imagery both demonstrate individualized movement patterns to achieve improved performance outcomes when learning a complex motor skill
Source: PLoS One. 2023 Nov 29;18(11):e0282647. doi: 10.1371/journal.pone.0282647 (PMC10686457; doi:10.1371/journal.pone.0282647)
Supplement: S2 File — (ZIP) [file pone.0282647.s002.zip › S2_File.xlsx]

## Sheet: raw_joint data
Session and trial #	Testing	Group	Participant	Clusters (11)	Hip
S1 T1	1	LP	1	11	-38.5332	-38.568	-38.6229	-38.6986	-38.7957	-38.9131	-39.0496	-39.2034	-39.3701	-39.5414	-39.7073	-39.8622	-40.008	-40.1504	-40.2919	-40.428	-40.5532	-40.6699	-40.7883	-40.9161	-41.0517	-41.1874	-41.3185	-41.4457	-41.5678	-41.6746	-41.7467	-41.7632	-41.7062	-41.5623	-41.3212	-40.9748	-40.5172	-39.9415	-39.2399	-38.4075	-37.4486	-36.3775	-35.2115	-33.9607	-32.6233	-31.1899	-29.6531	-28.0157	-26.2922
S1 T2	1	LP	1	9	-37.6843	-37.8108	-37.9374	-38.0645	-38.1947	-38.3345	-38.4917	-38.6708	-38.8696	-39.0821	-39.3036	-39.5346	-39.7788	-40.0368	-40.3016	-40.559	-40.7924	-40.9885	-41.1402	-41.246	-41.3056	-41.3173	-41.2781	-41.1871	-41.0457	-40.8543	-40.6097	-40.3056	-39.9371	-39.5	-38.9864	-38.3822	-37.6752	-36.8649	-35.9648	-34.9911	-33.9488	-32.8266	-31.6022	-30.2526	-28.7634	-27.1347	-25.3826	-23.5351	-21.6231
S1 T3	1	LP	1	9	-40.0545	-40.1456	-40.2403	-40.3401	-40.4514	-40.5797	-40.7237	-40.8756	-41.0264	-41.1731	-41.3211	-41.48	-41.6542	-41.8385	-42.022	-42.1961	-42.3571	-42.5003	-42.6142	-42.6824	-42.6914	-42.6388	-42.5344	-42.3903	-42.2033	-41.9445	-41.5653	-41.0213	-40.2976	-39.4217	-38.451	-37.4393	-36.3991	-35.2859	-34.0187	-32.5275	-30.7877	-28.8154	-26.638	-24.2747	-21.7419	-19.0745	-16.341	-13.6342	-11.0463
S1 T4	1	LP	1	9	-39.5436	-39.6425	-39.7725	-39.9304	-40.108	-40.2948	-40.4807	-40.6583	-40.8235	-40.9733	-41.1016	-41.196	-41.2402	-41.2195	-41.1265	-40.9625	-40.7353	-40.4504	-40.0997	-39.6566	-39.0902	-38.3897	-37.5787	-36.7036	-35.7976	-34.8515	-33.8153	-32.6315	-31.265	-29.7099	-27.9771	-26.085	-24.0553	-21.9145	-19.6942	-17.4286	-15.1462	-12.8649	-10.5935	-8.34189	-6.12858	-3.9795	-1.9174	0.04831	1.91834
S1 T5	1	LP	1	9	-40.2058	-40.16	-40.1332	-40.1342	-40.1689	-40.2428	-40.3586	-40.5122	-40.6934	-40.8877	-41.0787	-41.2481	-41.3793	-41.4626	-41.4983	-41.49	-41.4371	-41.3289	-41.1469	-40.8686	-40.4726	-39.9462	-39.2916	-38.526	-37.6716	-36.7391	-35.7182	-34.5826	-33.3039	-31.8644	-30.2603	-28.4971	-26.5833	-24.5255	-22.3302	-20.0119	-17.5983	-15.1248	-12.6259	-10.1344	-7.68676	-5.32256	-3.0753	-0.96717	0.98313
S1 T6	1	LP	1	11	-41.2578	-41.8691	-41.8891	-41.4988	-40.6582	-39.3241	-37.489	-35.6641	-33.9875	-32.738	-31.8144	-30.7106	-29.3369	-28.0413	-27.1539	-26.3835	-25.7593	-25.3608	-25.1081	-24.8248	-24.6373	-24.6256	-24.5456	-24.4003	-24.356	-24.367	-24.5069	-24.7029	-24.9691	-25.3712	-25.8192	-26.3218	-26.8769	-27.4742	-28.1754	-28.9011	-29.4377	-29.9662	-30.423	-30.8614	-31.2717	-31.7364	-32.0639	-32.2614	-32.3272
S1 T7	1	LP	1	9	-41.2388	-41.2531	-41.2606	-41.2748	-41.3052	-41.3552	-41.4229	-41.504	-41.5949	-41.695	-41.8073	-41.9359	-42.082	-42.2402	-42.4	-42.5484	-42.6719	-42.7581	-42.797	-42.783	-42.7126	-42.5806	-42.3785	-42.0956	-41.7228	-41.2531	-40.6782	-39.9847	-39.1551	-38.1725	-37.0257	-35.7104	-34.2299	-32.5962	-30.8284	-28.9469	-26.9649	-24.8819	-22.6837	-20.3506	-17.8714	-15.2551	-12.5332	-9.75489	-6.98015
S1 T8	1	LP	1	9	-42.5114	-42.4132	-42.3068	-42.2062	-42.1299	-42.0941	-42.1039	-42.15	-42.2138	-42.2765	-42.3268	-42.3624	-42.3849	-42.3944	-42.3864	-42.3536	-42.2904	-42.1947	-42.0641	-41.8894	-41.6516	-41.3239	-40.8814	-40.3122	-39.6229	-38.8293	-37.9356	-36.9214	-35.7502	-34.3959	-32.8613	-31.17	-29.3404	-27.3698	-25.2463	-22.9743	-20.5856	-18.1291	-15.6465	-13.1593	-10.6743	-8.20333	-5.77445	-3.42359	-1.17264
S1 T9	1	LP	1	9	-40.8678	-40.9105	-40.9559	-41.0075	-41.0732	-41.1627	-41.2823	-41.428	-41.5841	-41.7276	-41.8377	-41.9034	-41.9231	-41.8978	-41.8213	-41.6773	-41.4434	-41.0979	-40.6243	-40.0125	-39.2589	-38.3681	-37.3516	-36.2244	-34.9985	-33.6777	-32.2582	-30.7339	-29.1024	-27.3697	-25.5497	-23.6568	-21.7004	-19.6823	-17.6007	-15.4547	-13.2525	-11.0159	-8.77716	-6.56606	-4.39836	-2.27484	-0.1896	1.86079	3.86975
S1 T10	1	LP	1	10	-40.889	-40.8653	-40.8212	-40.785	-40.7846	-40.8346	-40.9294	-41.0478	-41.1634	-41.2492	-41.2758	-41.2084	-41.0061	-40.6256	-40.0308	-39.2059	-38.1624	-36.9408	-35.6032	-34.205	-32.7386	-31.108	-29.1967	-26.9682	-24.475	-21.7948	-18.9885	-16.0933	-13.1241	-10.0831	-6.98721	-3.88955	-0.86546	2.02895	4.77638	7.37484	9.79249	11.93	13.6373	14.7945	15.3958	15.5719	15.5268	15.412	15.2291
S1 T11	1	LP	1	11	-36.3689	-36.9311	-37.418	-37.6968	-37.9751	-38.2389	-38.378	-38.3071	-37.9529	-37.2845	-36.4801	-35.5796	-34.6145	-33.592	-32.5101	-31.5223	-30.554	-29.6009	-28.6722	-27.797	-27.188	-26.7904	-26.4283	-26.2152	-25.9212	-25.7055	-25.4113	-25.1376	-24.9892	-24.8922	-24.7982	-24.8583	-24.9254	-25.05	-25.3446	-25.7313	-26.1488	-26.6722	-27.3658	-28.0223	-28.6209	-29.2795	-29.8731	-30.4315	-31.041
S1 T12	1	LP	1	10	-40.7584	-40.7342	-40.7381	-40.766	-40.8054	-40.8455	-40.8825	-40.917	-40.9492	-40.9774	-40.9978	-41.0046	-40.9902	-40.9442	-40.8537	-40.7015	-40.4661	-40.123	-39.6502	-39.0349	-38.2771	-37.3854	-36.3678	-35.2253	-33.9556	-32.562	-31.0553	-29.4459	-27.7313	-25.8934	-23.9072	-21.7581	-19.4548	-17.0305	-14.5281	-11.9816	-9.40977	-6.82563	-4.24981	-1.71426	0.74243	3.08341	5.285	7.34927	9.31152
S1 T13	1	LP	1	9	-39.4797	-39.5451	-39.6035	-39.6547	-39.6987	-39.7374	-39.7775	-39.8302	-39.9092	-40.0263	-40.1892	-40.3995	-40.653	-40.9422	-41.2578	-41.5893	-41.9227	-42.2384	-42.5135	-42.7252	-42.8554	-42.8941	-42.8408	-42.7022	-42.4854	-42.1918	-41.8144	-41.3393	-40.749	-40.0274	-39.1658	-38.1663	-37.0394	-35.7966	-34.4442	-32.9809	-31.3986	-29.6832	-27.818	-25.7919	-23.6114	-21.3084	-18.9353	-16.55	-14.1981
S1 T14	1	LP	1	9	-41.3171	-41.3605	-41.427	-41.5155	-41.6213	-41.7397	-41.8668	-42.0001	-42.1378	-42.2779	-42.416	-42.5441	-42.6487	-42.7131	-42.7206	-42.6574	-42.5138	-42.2845	-41.9658	-41.5527	-41.0368	-40.4077	-39.6576	-38.7863	-37.8067	-36.7461	-35.6381	-34.5038	-33.3331	-32.0814	-30.6896	-29.1166	-27.3606	-25.456	-23.4524	-21.3931	-19.3052	-17.2018	-15.0876	-12.9646	-10.8372	-8.71769	-6.62881	-4.60379	-2.68233
S1 T15	1	LP	1	9	-39.0175	-39.0429	-39.0895	-39.1519	-39.2291	-39.3261	-39.4489	-39.5992	-39.7738	-39.9685	-40.1819	-40.4153	-40.6658	-40.922	-41.1651	-41.3758	-41.5413	-41.6579	-41.7275	-41.75	-41.7165	-41.6127	-41.4326	-41.1882	-40.9032	-40.5919	-40.2409	-39.813	-39.2665	-38.5748	-37.7311	-36.7401	-35.6053	-34.3208	-32.8747	-31.2572	-29.4707	-27.5329	-25.471	-23.3094	-21.0636	-18.7451	-16.3705	-13.9671	-11.5713
S3 T31	3	LP	1	6	-53.5907	-53.6035	-53.605	-53.5944	-53.5682	-53.518	-53.4334	-53.3068	-53.138	-52.9351	-52.7096	-52.4704	-52.2189	-51.9504	-51.6567	-51.329	-50.9592	-50.5422	-50.0771	-49.5667	-49.012	-48.4083	-47.7432	-46.9998	-46.1637	-45.2279	-44.1931	-43.0658	-41.8538	-40.5609	-39.1848	-37.7265	-36.1934	-34.5917	-32.9235	-31.1919	-29.4079	-27.5922	-25.7726	-23.9767	-22.2269	-20.5416	-18.938	-17.4316	-16.0367
S3 T32	3	LP	1	6	-43.5061	-43.7119	-43.8768	-43.995	-44.0648	-44.0864	-44.06	-43.9842	-43.8565	-43.676	-43.4451	-43.1704	-42.8614	-42.5272	-42.1744	-41.8041	-41.4111	-40.9854	-40.5149	-39.9895	-39.4002	-38.7391	-37.9987	-37.1735	-36.261	-35.2633	-34.1847	-33.0311	-31.8099	-30.5316	-29.2092	-27.8557	-26.4846	-25.1086	-23.7401	-22.3892	-21.064	-19.7717	-18.5199	-17.3181	-16.1773	-15.109	-14.1239	-13.2319	-12.4442
S3 T33	3	LP	1	6	-44.172	-44.525	-44.8534	-45.1532	-45.421	-45.6535	-45.8472	-45.9973	-46.0964	-46.1353	-46.1073	-46.0131	-45.8619	-45.6673	-45.4418	-45.1926	-44.9212	-44.6236	-44.2926	-43.9197	-43.4946	-43.0045	-42.4342	-41.7694	-40.9984	-40.115	-39.1195	-38.0168	-36.8136	-35.5155	-34.1311	-32.6749	-31.1669	-29.6262	-28.0665	-26.4967	-24.9239	-23.3595	-21.8202	-20.3239	-18.8866	-17.5223	-16.2415	-15.0469	-13.9336
S3 T34	3	LP	1	6	-47.0644	-47.4143	-47.729	-47.9979	-48.2148	-48.3751	-48.4753	-48.5161	-48.5031	-48.4445	-48.3489	-48.2255	-48.0846	-47.9372	-47.7944	-47.6647	-47.5491	-47.4401	-47.325	-47.1909	-47.0287	-46.8362	-46.6173	-46.377	-46.1149	-45.8217	-45.4808	-45.0743	-44.5886	-44.0148	-43.3468	-42.5785	-41.7027	-40.7096	-39.5897	-38.3394	-36.9642	-35.4794	-33.9106	-32.2906	-30.6467	-28.9926	-27.3337	-25.6752	-24.0228
S3 T35	3	LP	1	11	-48.3345	-48.6997	-48.9895	-49.2315	-49.4571	-49.6853	-49.9178	-50.1408	-50.3382	-50.5035	-50.641	-50.765	-50.8878	-51.0078	-51.1071	-51.1574	-51.1386	-51.0522	-50.9106	-50.7285	-50.5272	-50.3304	-50.1413	-49.9404	-49.7121	-49.452	-49.1435	-48.7549	-48.2851	-47.7876	-47.3234	-46.893	-46.4422	-45.9392	-45.4177	-44.9372	-44.5159	-44.1191	-43.7106	-43.2942	-42.8954	-42.5272	-42.1809	-41.8237	-41.4011
S3 T36	3	LP	1	6	-53.9396	-54.2442	-54.5522	-54.8445	-55.1203	-55.3711	-55.5759	-55.7321	-55.8668	-56.0022	-56.1349	-56.2447	-56.303	-56.2901	-56.219	-56.1335	-56.0671	-56.0135	-55.9455	-55.8524	-55.7524	-55.6729	-55.628	-55.6095	-55.589	-55.5389	-55.4609	-55.364	-55.234	-55.0551	-54.821	-54.5283	-54.1722	-53.7452	-53.2356	-52.6388	-51.9628	-51.2055	-50.3437	-49.3493	-48.2085	-46.9175	-45.4541	-43.7844	-41.9036
S3 T37	3	LP	1	6	-45.2052	-45.44	-45.6763	-45.912	-46.1435	-46.3651	-46.5704	-46.7521	-46.9029	-47.017	-47.0909	-47.1248	-47.1207	-47.0816	-47.0097	-46.9068	-46.7734	-46.6074	-46.4044	-46.1588	-45.8654	-45.5202	-45.1186	-44.6557	-44.125	-43.5194	-42.8315	-42.0546	-41.1836	-40.2163	-39.1542	-38.0045	-36.7809	-35.5015	-34.1852	-32.8467	-31.4941	-30.1281	-28.7447	-27.3401	-25.9148	-24.4734	-23.0235	-21.5745	-20.1376
S3 T38	3	LP	1	6	-45.2052	-45.44	-45.6763	-45.912	-46.1435	-46.3651	-46.5704	-46.7521	-46.9029	-47.017	-47.0909	-47.1248	-47.1207	-47.0816	-47.0097	-46.9068	-46.7734	-46.6074	-46.4044	-46.1588	-45.8654	-45.5202	-45.1186	-44.6557	-44.125	-43.5194	-42.8315	-42.0546	-41.1836	-40.2163	-39.1542	-38.0045	-36.7809	-35.5015	-34.1852	-32.8467	-31.4941	-30.1281	-28.7447	-27.3401	-25.9148	-24.4734	-23.0235	-21.5745	-20.1376
S3 T39	3	LP	1	11	-45.8185	-46.0476	-46.2845	-46.5319	-46.7847	-47.0312	-47.263	-47.4898	-47.7286	-47.9825	-48.2389	-48.4867	-48.7123	-48.8888	-48.9945	-49.0439	-49.0784	-49.1307	-49.2005	-49.2683	-49.3229	-49.3709	-49.4225	-49.4666	-49.4712	-49.4178	-49.3096	-49.1548	-48.9562	-48.71	-48.4308	-48.1606	-47.9338	-47.7362	-47.5121	-47.1973	-46.7467	-46.1347	-45.3577	-44.4496	-43.4731	-42.4846	-41.5069	-40.5213	-39.4884
S3 T40	3	LP	1	11	-44.8467	-45.2812	-45.7222	-46.1871	-46.6585	-47.0925	-47.459	-47.7537	-47.9865	-48.1723	-48.3256	-48.4549	-48.5595	-48.6322	-48.6584	-48.6175	-48.5003	-48.3291	-48.1457	-47.9675	-47.7695	-47.5097	-47.1642	-46.751	-46.3177	-45.8877	-45.4398	-44.9483	-44.4209	-43.8743	-43.3003	-42.6794	-41.9948	-41.2403	-40.4405	-39.6386	-38.8607	-38.1009	-37.3415	-36.5808	-35.8369	-35.1445	-34.5322	-34.0021	-33.5396
S3 T41	3	LP	1	6	-51.9001	-52.2055	-52.4342	-52.5849	-52.686	-52.7718	-52.8539	-52.9302	-52.9985	-53.0575	-53.0884	-53.0851	-53.0829	-53.1103	-53.1526	-53.1885	-53.219	-53.2424	-53.2464	-53.2187	-53.1564	-53.0626	-52.9389	-52.7908	-52.636	-52.4677	-52.2613	-52.0159	-51.7225	-51.3634	-50.9391	-50.4509	-49.9055	-49.3075	-48.6545	-47.9392	-47.1629	-46.2822	-45.2784	-44.1499	-42.8385	-41.2983	-39.5184	-37.4943	-35.2512
S3 T42	3	LP	1	11	-42.1682	-42.4823	-42.8003	-43.1234	-43.4515	-43.784	-44.1198	-44.4579	-44.7964	-45.1318	-45.4589	-45.7711	-46.0621	-46.3275	-46.5646	-46.7722	-46.9495	-47.0942	-47.2031	-47.272	-47.2975	-47.2763	-47.2043	-47.0766	-46.8885	-46.6362	-46.3161	-45.9247	-45.4576	-44.9104	-44.279	-43.5612	-42.758	-41.8732	-40.9136	-39.8883	-38.8084	-37.6864	-36.5335	-35.3587	-34.1681	-32.9645	-31.7461	-30.5095	-29.2533
S3 T43	3	LP	1	11	-41.7354	-41.9912	-42.2739	-42.5834	-42.9143	-43.2537	-43.5809	-43.885	-44.1691	-44.439	-44.6936	-44.9183	-45.0982	-45.2296	-45.3253	-45.4073	-45.4865	-45.5654	-45.6443	-45.7172	-45.7752	-45.8112	-45.8253	-45.826	-45.8093	-45.7505	-45.6275	-45.4406	-45.206	-44.9322	-44.6123	-44.2339	-43.8006	-43.3375	-42.8756	-42.4346	-42.0253	-41.6467	-41.3018	-40.9897	-40.6783	-40.3311	-39.9516	-39.5708	-39.2016
S3 T44	3	LP	1	6	-40.4313	-40.8882	-41.3265	-41.7336	-42.1223	-42.5144	-42.9149	-43.311	-43.6904	-44.0447	-44.3583	-44.6075	-44.7808	-44.8918	-44.9668	-45.0161	-45.0284	-44.9993	-44.9497	-44.9002	-44.8434	-44.7519	-44.6058	-44.4083	-44.1724	-43.8951	-43.5594	-43.1599	-42.7131	-42.2426	-41.766	-41.2945	-40.8298	-40.3506	-39.8157	-39.1723	-38.3786	-37.4273	-36.3367	-35.1182	-33.7636	-32.2613	-30.6195	-28.8674	-27.0444
S3 T45	3	LP	1	6	-41.7729	-42.1842	-42.5994	-43.023	-43.4543	-43.8772	-44.2745	-44.6477	-45.0112	-45.3739	-45.7306	-46.0668	-46.3674	-46.6274	-46.8514	-47.0481	-47.2247	-47.3792	-47.4981	-47.5659	-47.5817	-47.561	-47.5232	-47.4726	-47.3877	-47.2346	-46.9915	-46.657	-46.2384	-45.741	-45.1653	-44.5063	-43.7582	-42.9255	-42.0244	-41.0674	-40.0461	-38.9477	-37.7767	-36.5346	-35.2051	-33.7739	-32.2455	-30.6339	-28.9483
S1 T1	1	LP	2	4	-30.7197	-30.7353	-30.8311	-30.9721	-31.1044	-31.2138	-31.305	-31.4478	-31.6251	-31.7611	-31.8397	-31.8735	-31.8488	-31.754	-31.5966	-31.3669	-31.0907	-30.8395	-30.5877	-30.2388	-29.7794	-29.2658	-28.782	-28.2579	-27.522	-26.6075	-25.6686	-24.6841	-23.5352	-22.2176	-20.7808	-19.2537	-17.7529	-16.3492	-15.0556	-13.9722	-13.1252	-12.5195	-12.1595	-12.1113	-12.3448	-12.6991	-13.0517	-13.387	-13.6945
S1 T2	1	LP	2	4	-24.2541	-24.4165	-24.6278	-24.8855	-25.1663	-25.4583	-25.72	-25.897	-25.9845	-26.0612	-26.1897	-26.3758	-26.5201	-26.5031	-26.5046	-26.7042	-26.9506	-27.0206	-26.8665	-26.7087	-26.5874	-26.33	-25.9178	-25.482	-25.065	-24.5439	-23.8283	-22.984	-22.0518	-20.9853	-19.7649	-18.4375	-17.1418	-15.9366	-14.7983	-13.8186	-13.0705	-12.5221	-12.1416	-11.8918	-11.7443	-11.7317	-11.892	-12.1767	-12.5329
S1 T3	1	LP	2	4	-22.8732	-22.9309	-23.0498	-23.1599	-23.231	-23.3486	-23.5023	-23.592	-23.6444	-23.7656	-23.9064	-23.9162	-23.7876	-23.6659	-23.5935	-23.4825	-23.2875	-23.015	-22.7498	-22.4591	-21.9335	-21.1738	-20.3162	-19.3244	-18.1786	-16.9703	-15.7799	-14.6857	-13.6835	-12.7338	-11.9793	-11.4953	-11.202	-11.1084	-11.1301	-11.1646	-11.3142	-11.5526	-11.8767	-12.29	-12.7057	-13.0189	-13.2345	-13.4512	-13.671
S1 T4	1	LP	2	4	-23.8033	-23.8773	-23.9801	-24.0353	-24.0144	-23.9502	-23.9089	-23.8942	-23.7755	-23.481	-23.1028	-22.7464	-22.3766	-21.8557	-21.2532	-20.6834	-20.0984	-19.3978	-18.5401	-17.5263	-16.4196	-15.3021	-14.2186	-13.1552	-12.0854	-11.1575	-10.3743	-9.74602	-9.30908	-9.05152	-8.94779	-8.98682	-9.14814	-9.46904	-9.88623	-10.332	-10.7584	-11.2231	-11.7851	-12.413	-13.0218	-13.5461	-13.9064	-14.0129	-13.8741
S1 T5	1	LP	2	4	-20.8931	-20.932	-21.0161	-21.1065	-21.1872	-21.271	-21.3753	-21.4932	-21.5939	-21.682	-21.7837	-21.8663	-21.8888	-21.8792	-21.8526	-21.782	-21.6404	-21.4436	-21.2385	-21.019	-20.7666	-20.4716	-20.0705	-19.5625	-18.9761	-18.3323	-17.6718	-17.0369	-16.4475	-15.9099	-15.4192	-14.9761	-14.6359	-14.4312	-14.3073	-14.2118	-14.1691	-14.2205	-14.345	-14.5358	-14.7451	-14.9548	-15.1877	-15.4165	-15.6935
S1 T6	1	LP	2	4	-32.1427	-32.084	-32.0288	-31.9926	-31.9737	-31.9758	-32.0124	-32.0748	-32.1601	-32.2983	-32.5042	-32.727	-32.9391	-33.1431	-33.3127	-33.4297	-33.5249	-33.6392	-33.7424	-33.8329	-33.9376	-34.0353	-34.0896	-34.0317	-33.8535	-33.5724	-33.1883	-32.6802	-31.978	-31.0476	-29.9723	-28.7214	-27.2117	-25.5777	-23.8718	-22.1061	-20.299	-18.4904	-16.7054	-15.0091	-13.527	-12.2487	-11.2171	-10.48	-9.94473
S1 T7	1	LP	2	4	-23.0618	-23.1236	-23.1631	-23.2021	-23.2456	-23.331	-23.4539	-23.5531	-23.5759	-23.555	-23.5326	-23.4742	-23.3658	-23.1766	-22.8205	-22.3942	-21.9875	-21.5578	-21.1484	-20.7899	-20.2728	-19.6684	-19.2462	-18.8204	-18.3007	-17.8199	-17.1714	-16.3686	-15.546	-14.5682	-13.4564	-12.2893	-11.1096	-10.0639	-9.17578	-8.42826	-7.78305	-7.20806	-6.74226	-6.37593	-6.03948	-5.79859	-5.69148	-5.57223	-5.27348
S1 T8	1	LP	2	4	-26.632	-26.8158	-26.9661	-27.1164	-27.3121	-27.4876	-27.6074	-27.683	-27.7353	-27.751	-27.6883	-27.5324	-27.3051	-27.036	-26.7404	-26.3738	-25.9737	-25.5935	-25.2164	-24.8046	-24.3394	-23.8481	-23.3402	-22.779	-22.1381	-21.4439	-20.8	-20.2583	-19.6734	-18.9529	-18.16	-17.4023	-16.7309	-16.1575	-15.6982	-15.3347	-15.0556	-14.8865	-14.7728	-14.64	-14.5807	-14.5262	-14.3963	-14.2871	-14.3367
S1 T9	1	LP	2	4	-35.0386	-34.9406	-34.8	-34.6065	-34.3617	-34.0568	-33.747	-33.4265	-33.1044	-32.803	-32.5739	-32.3948	-32.1919	-31.9049	-31.5128	-31.1071	-30.6791	-30.0994	-29.3708	-28.6031	-27.7947	-26.9078	-25.9013	-24.7861	-23.6434	-22.4676	-21.2142	-19.8601	-18.451	-17.0475	-15.6919	-14.3883	-13.1829	-12.1099	-11.1943	-10.4453	-9.87655	-9.49529	-9.28658	-9.20247	-9.24252	-9.39548	-9.6675	-9.9899	-10.2885
S1 T10	1	LP	2	4	-20.2357	-20.1066	-19.902	-19.6442	-19.3802	-19.1666	-18.9971	-18.8158	-18.6247	-18.3987	-18.0985	-17.7637	-17.3829	-16.8979	-16.3579	-15.8115	-15.2569	-14.7238	-14.3089	-13.935	-13.4706	-13.0694	-12.8562	-12.6401	-12.2311	-11.6769	-11.0444	-10.2821	-9.38122	-8.45383	-7.56811	-6.76335	-6.07371	-5.48562	-5.01694	-4.68981	-4.53917	-4.6467	-4.98577	-5.47765	-6.04858	-6.58371	-7.13105	-7.75421	-8.30078
S1 T11	1	LP	2	4	-32.8721	-32.6113	-32.3374	-32.0967	-31.8835	-31.6792	-31.4261	-31.152	-30.9436	-30.7424	-30.488	-30.1561	-29.7294	-29.2289	-28.6878	-28.1402	-27.6246	-27.1632	-26.7139	-26.2082	-25.653	-25.0027	-24.228	-23.3413	-22.382	-21.3822	-20.3471	-19.3036	-18.2521	-17.219	-16.2223	-15.3283	-14.6318	-14.1615	-13.8896	-13.7891	-13.8299	-13.9325	-14.0629	-14.1697	-14.2269	-14.2918	-14.4358	-14.602	-14.6959
S1 T12	1	LP	2	4	-20.0551	-20.027	-20.0168	-19.9833	-19.8812	-19.708	-19.4818	-19.2424	-19.0055	-18.7314	-18.3842	-17.9542	-17.4403	-16.9125	-16.4853	-16.2565	-16.1022	-15.7814	-15.3922	-15.0875	-14.7035	-14.1349	-13.4971	-12.8674	-12.165	-11.4051	-10.6339	-9.85073	-9.05871	-8.28033	-7.54866	-6.88839	-6.33547	-5.8915	-5.55921	-5.32486	-5.19947	-5.20891	-5.34224	-5.53325	-5.76041	-6.05164	-6.37355	-6.66256	-6.70865
S1 T13	1	LP	2	4	-21.0271	-21.0839	-21.1594	-21.2664	-21.4122	-21.563	-21.6528	-21.6487	-21.5921	-21.5326	-21.5171	-21.4948	-21.3439	-21.0551	-20.7059	-20.2856	-19.7334	-19.0381	-18.2419	-17.553	-17.0235	-16.3322	-15.4625	-14.6649	-13.9611	-13.1693	-12.0837	-10.6846	-9.17099	-7.63873	-6.08608	-4.62239	-3.36591	-2.3533	-1.57331	-1.01328	-0.6344	-0.48468	-0.59703	-0.95588	-1.52058	-2.19475	-2.85202	-3.55717	-4.41242
S1 T14	1	LP	2	4	-22.1325	-22.1019	-22.0337	-21.9528	-21.8565	-21.7369	-21.6164	-21.4713	-21.2746	-21.0471	-20.7909	-20.5057	-20.2166	-19.9313	-19.6049	-19.2111	-18.7857	-18.369	-17.9577	-17.4801	-17.0115	-16.6388	-16.3062	-16.0167	-15.6641	-15.0234	-14.2717	-13.6076	-12.9518	-12.0939	-11.0635	-10.0553	-9.12673	-8.32616	-7.69263	-7.16688	-6.69846	-6.27866	-5.98689	-5.80437	-5.73791	-5.79651	-5.92242	-6.1179	-6.43253
S1 T15	1	LP	2	4	-30.9243	-30.2102	-29.5559	-28.9434	-28.3324	-27.7521	-27.1908	-26.6169	-26.0553	-25.5123	-24.9546	-24.3759	-23.7875	-23.1668	-22.5124	-21.8227	-21.1094	-20.3989	-19.6797	-18.9877	-18.4041	-17.9232	-17.3751	-16.7435	-16.1272	-15.538	-14.9081	-14.2668	-13.6981	-13.21	-12.7781	-12.3994	-12.1078	-11.9282	-11.8615	-11.9426	-12.1706	-12.553	-13.1075	-13.7781	-14.4396	-15.0557	-15.5984	-15.9713	-16.0592
S2 T16	2	LP	2	4	-35.8068	-35.3581	-34.901	-34.4216	-33.8906	-33.2582	-32.5177	-31.7365	-30.9316	-30.0328	-28.9952	-27.8294	-26.5894	-25.3394	-24.1115	-22.9203	-21.7398	-20.5509	-19.3511	-18.106	-16.8273	-15.5232	-14.1931	-12.8585	-11.579	-10.399	-9.26995	-8.17999	-7.14726	-6.21026	-5.40981	-4.77171	-4.30435	-4.00429	-3.89178	-3.99925	-4.30135	-4.71869	-5.24677	-5.94425	-6.80194	-7.70495	-8.51912	-9.10914	-9.23244
S2 T17	2	LP	2	4	-24.9229	-24.714	-24.4712	-24.1873	-23.9168	-23.6981	-23.5253	-23.3786	-23.1885	-22.8764	-22.4498	-21.9491	-21.3905	-20.7489	-19.9853	-19.068	-18.1187	-17.3628	-16.5673	-15.462	-14.2937	-13.3012	-12.3687	-11.4053	-10.449	-9.48386	-8.51112	-7.61693	-6.84889	-6.22005	-5.76829	-5.58601	-5.79321	-6.31431	-6.96933	-7.72681	-8.66546	-9.74713	-10.7481	-11.4969	-11.8686	-11.6839	-10.8662	-9.49392	-7.74657
S2 T18	2	LP	2	4	-22.8395	-22.5237	-22.1821	-21.7666	-21.2903	-20.786	-20.2786	-19.7524	-19.1508	-18.4629	-17.7227	-16.974	-16.2243	-15.442	-14.6239	-13.8336	-13.1358	-12.5184	-11.8946	-11.2101	-10.5076	-9.745	-8.77495	-7.52561	-6.04825	-4.42797	-2.72607	-1.04449	0.50128	1.85772	3.00243	3.90575	4.52429	4.83978	4.87816	4.55332	3.74775	2.50101	1.00067	-0.56669	-2.19366	-3.89963	-5.40187	-6.29871	-6.37282
S2 T19	2	LP	2	4	-20.0578	-20.3581	-20.6247	-20.856	-21.0589	-21.2322	-21.3634	-21.433	-21.4112	-21.2874	-21.085	-20.8367	-20.5523	-20.2342	-19.8687	-19.432	-18.9061	-18.2795	-17.5486	-16.7116	-15.7845	-14.8004	-13.7649	-12.7104	-11.7193	-10.8497	-10.1005	-9.4469	-8.89838	-8.49848	-8.29208	-8.28127	-8.42937	-8.72387	-9.20449	-9.86539	-10.6127	-11.3248	-11.9063	-12.2709	-12.3146	-11.905	-11.015	-9.79223	-8.25982
S2 T20	2	LP	2	4	-22.88	-23.0889	-23.3731	-23.6613	-23.8662	-23.9668	-23.9932	-23.94	-23.8228	-23.6168	-23.3249	-22.9842	-22.6489	-22.3777	-22.1998	-22.074	-21.9906	-21.9514	-21.8957	-21.8486	-21.8161	-21.7049	-21.4507	-21.0944	-20.6244	-19.9551	-19.1125	-18.1754	-17.193	-16.2278	-15.2978	-14.3766	-13.4627	-12.5929	-11.8163	-11.1555	-10.6984	-10.5305	-10.5775	-10.7081	-10.8615	-11.1224	-11.5432	-12.1641	-12.8383
S2 T21	2	LP	2	4	-32.4974	-32.3378	-32.2147	-32.0988	-32.0199	-32.0148	-32.0771	-32.1654	-32.2516	-32.3171	-32.3726	-32.4021	-32.3485	-32.1977	-32.0252	-31.9205	-31.8069	-31.6213	-31.4246	-31.2635	-31.1468	-30.8386	-30.1828	-29.348	-28.3997	-27.2581	-25.9552	-24.5385	-23.1202	-21.8381	-20.7457	-19.8917	-19.2736	-18.8175	-18.4612	-18.0735	-17.6465	-17.1891	-16.5732	-15.4727	-13.5778	-11.3012	-9.24063	-7.43357	-5.79058
S2 T22	2	LP	2	4	-21.8517	-22.0272	-22.1628	-22.275	-22.3945	-22.5552	-22.7543	-22.9536	-23.0848	-23.1231	-23.0775	-22.9598	-22.825	-22.6891	-22.5097	-22.309	-22.1304	-21.9548	-21.7188	-21.4524	-21.1799	-20.8519	-20.5493	-20.3694	-20.1121	-19.614	-19.0569	-18.6425	-18.1734	-17.464	-16.6871	-16.0529	-15.6254	-15.339	-15.1164	-14.9742	-14.9832	-15.1252	-15.3086	-15.5294	-15.6949	-15.7392	-15.5761	-14.973	-13.8948
S2 T23	2	LP	2	4	-21.404	-21.3832	-21.321	-21.2467	-21.1917	-21.1612	-21.1691	-21.2357	-21.3275	-21.3971	-21.3817	-21.2444	-20.9963	-20.6812	-20.3375	-19.9123	-19.3912	-18.9201	-18.605	-18.2679	-17.7711	-17.2743	-16.9204	-16.5709	-15.9932	-15.1709	-14.2028	-13.0921	-11.8213	-10.4766	-9.12303	-7.78287	-6.50216	-5.31831	-4.22779	-3.29196	-2.62206	-2.23284	-2.12947	-2.36037	-2.86669	-3.49943	-4.15241	-4.7433	-5.196
S2 T24	2	LP	2	4	-23.3592	-23.3611	-23.3717	-23.3298	-23.2377	-23.1544	-23.1084	-23.072	-22.9733	-22.7441	-22.3968	-22.0082	-21.5744	-21.0822	-20.5656	-20.0189	-19.4017	-18.6882	-17.9724	-17.4002	-16.9332	-16.363	-15.5854	-14.7661	-13.9765	-13.0413	-11.8555	-10.5167	-9.17054	-7.90353	-6.72786	-5.61506	-4.59484	-3.7676	-3.22346	-3.0165	-3.11711	-3.41724	-3.84699	-4.34989	-4.84237	-5.22152	-5.41325	-5.39963	-5.08043
S2 T25	2	LP	2	4	-19.398	-19.4966	-19.5896	-19.6733	-19.7606	-19.8075	-19.789	-19.7275	-19.6202	-19.4338	-19.1757	-18.8639	-18.4676	-17.9764	-17.4195	-16.8504	-16.2554	-15.6557	-15.1144	-14.5917	-14.0391	-13.4925	-12.9815	-12.385	-11.5714	-10.625	-9.55606	-8.23488	-6.67069	-5.04246	-3.49194	-2.05088	-0.69744	0.51109	1.47099	2.14391	2.50314	2.47804	2.05019	1.30136	0.35266	-0.70586	-1.8395	-2.9691	-3.91205
S2 T26	2	LP	2	4	-31.945	-31.7715	-31.619	-31.4548	-31.2825	-31.1301	-31.0127	-30.9323	-30.869	-30.7697	-30.609	-30.3947	-30.1105	-29.7463	-29.3141	-28.7986	-28.185	-27.4869	-26.7349	-26.0138	-25.3361	-24.4441	-23.257	-22.1594	-21.2623	-20.2657	-18.9943	-17.5393	-16.0218	-14.4675	-12.9077	-11.3922	-9.98716	-8.74009	-7.71697	-6.98842	-6.61164	-6.61883	-6.9915	-7.58921	-8.22145	-8.75067	-9.07227	-9.07557	-8.61284
S2 T27	2	LP	2	4	-19.879	-20.0979	-20.2462	-20.3424	-20.4033	-20.4381	-20.502	-20.6227	-20.7116	-20.7019	-20.721	-20.7995	-20.7939	-20.5855	-20.1796	-19.6815	-19.1592	-18.5824	-17.9342	-17.4471	-17.3034	-17.184	-16.8013	-16.3573	-16.0028	-15.5373	-14.8502	-14.0119	-13.0436	-11.9486	-10.786	-9.56206	-8.28793	-7.03881	-5.83209	-4.66778	-3.62413	-2.78762	-2.16018	-1.60526	-0.98091	-0.22482	0.70275	1.71827	2.6453
S2 T28	2	LP	2	4	-18.8195	-18.7383	-18.6465	-18.559	-18.3951	-18.1195	-17.7583	-17.3804	-17.0002	-16.5501	-16.0208	-15.4268	-14.7845	-14.133	-13.5506	-13.1248	-12.8499	-12.5263	-12.0395	-11.5148	-11.0644	-10.5835	-9.89918	-8.99389	-7.92787	-6.77185	-5.55678	-4.33948	-3.21267	-2.22524	-1.38052	-0.67419	-0.08858	0.40334	0.81724	1.09331	1.11065	0.90423	0.5836	0.09062	-0.69792	-1.64948	-2.65025	-3.70904	-4.7497
S2 T29	2	LP	2	4	-15.5323	-15.7818	-16.0754	-16.3414	-16.6037	-16.854	-17.0874	-17.3145	-17.535	-17.7244	-17.8746	-17.9745	-17.9966	-17.9543	-17.8402	-17.6363	-17.3651	-17.0235	-16.6413	-16.3561	-16.0956	-15.556	-14.7309	-13.9386	-13.2509	-12.3628	-11.1375	-9.62538	-7.88367	-5.97926	-4.06577	-2.29434	-0.67169	0.80453	2.06766	3.08391	3.84961	4.2819	4.23767	3.67613	2.72517	1.50629	0.02464	-1.51501	-2.78433
S2 T30	2	LP	2	4	-17.484	-17.2738	-17.13	-17.0212	-16.9072	-16.7914	-16.6639	-16.5063	-16.3497	-16.205	-16.0069	-15.7337	-15.4524	-15.1964	-14.9291	-14.6588	-14.4489	-14.2897	-14.1014	-13.8873	-13.6854	-13.4601	-13.2031	-12.9416	-12.6091	-12.0818	-11.4389	-10.8041	-10.1685	-9.52332	-8.86655	-8.20844	-7.61153	-7.13068	-6.72501	-6.35844	-6.10559	-6.02405	-6.14871	-6.51254	-7.1986	-8.16268	-9.14456	-9.84344	-10.1825
S3 T31	3	LP	2	4	-34.5474	-34.3607	-34.1337	-33.9475	-33.8104	-33.6517	-33.4601	-33.2442	-32.9976	-32.7286	-32.4224	-32.1202	-31.8654	-31.6578	-31.4656	-31.2037	-30.8639	-30.4793	-30.082	-29.7271	-29.4	-28.9984	-28.5867	-28.3426	-28.093	-27.5534	-26.811	-26.0445	-25.2069	-24.2475	-23.292	-22.3827	-21.5772	-20.9361	-20.5128	-20.3395	-20.3763	-20.6318	-21.2285	-22.2147	-23.3682	-24.4305	-25.3331	-26.062	-26.4764
S3 T32	3	LP	2	4	-35.4187	-35.4367	-35.4329	-35.4593	-35.5456	-35.6995	-35.9548	-36.2917	-36.6164	-36.8616	-37.0395	-37.1362	-37.1415	-37.0738	-36.9913	-36.9413	-36.8594	-36.6745	-36.3296	-35.8918	-35.5301	-35.1261	-34.644	-34.2175	-33.7223	-33.1041	-32.4165	-31.4197	-30.1525	-28.7704	-27.1771	-25.3668	-23.5504	-21.8491	-20.3449	-19.1745	-18.3537	-17.8275	-17.5333	-17.4491	-17.6052	-17.9953	-18.5113	-19.0903	-19.7683
S3 T33	3	LP	2	4	-25.552	-25.5766	-25.6218	-25.6596	-25.7063	-25.7472	-25.7844	-25.7965	-25.7612	-25.6845	-25.5602	-25.3954	-25.0954	-24.7014	-24.533	-24.3598	-23.885	-23.5008	-23.2126	-22.7965	-22.5178	-22.1776	-21.5639	-20.8971	-20.224	-19.3803	-18.2912	-17.104	-15.844	-14.5993	-13.6041	-13.0476	-12.8885	-12.9683	-13.1397	-13.3789	-13.6374	-13.8108	-13.8415	-13.7534	-13.66	-13.6896	-13.9668	-14.5355	-15.0966
S3 T34	3	LP	2	4	-24.8397	-25.0419	-25.3072	-25.6079	-25.881	-26.0881	-26.245	-26.3687	-26.3857	-26.2485	-26.0815	-25.8664	-25.5871	-25.3271	-25.0762	-24.7717	-24.3797	-23.9762	-23.5963	-23.1487	-22.6619	-22.0933	-21.2789	-20.3362	-19.2974	-18.0734	-16.816	-15.6249	-14.5503	-13.6204	-12.8391	-12.245	-12.0749	-12.4905	-13.2471	-13.9964	-14.6731	-15.389	-16.0892	-16.6743	-17.1229	-17.5303	-17.8355	-17.9589	-17.7745
S3 T35	3	LP	2	4	-25.5629	-25.7054	-25.8848	-26.1408	-26.457	-26.7737	-27.0609	-27.2977	-27.5393	-27.7961	-28.0254	-28.2007	-28.2351	-28.1542	-28.0675	-28.0257	-27.9293	-27.6395	-27.2339	-26.8091	-26.3699	-25.9546	-25.4779	-24.9011	-24.3624	-23.7754	-22.9909	-22.0506	-20.9728	-19.8649	-18.863	-18.0068	-17.3816	-17.022	-16.7923	-16.6157	-16.5952	-16.7411	-16.9549	-17.1136	-17.2135	-17.4332	-17.7793	-18.183	-18.5349
S3 T36	3	LP	2	4	-35.6955	-35.673	-35.7318	-35.8398	-35.9921	-36.1928	-36.4149	-36.6394	-36.8668	-37.1112	-37.3428	-37.5084	-37.5913	-37.639	-37.6929	-37.7402	-37.8309	-37.9683	-38.1101	-38.2384	-38.2873	-38.1896	-38.0421	-38.0045	-37.939	-37.5607	-36.9286	-36.3837	-35.8988	-35.24	-34.4293	-33.6424	-32.9459	-32.2997	-31.6428	-30.9939	-30.4146	-29.9487	-29.6902	-29.6496	-29.7527	-29.9295	-30.0944	-30.1356	-29.9023
S3 T37	3	LP	2	4	-27.7959	-28.0095	-28.1886	-28.3546	-28.5597	-28.8248	-29.0738	-29.2344	-29.3683	-29.496	-29.5683	-29.5778	-29.5637	-29.5261	-29.4718	-29.4332	-29.3659	-29.2256	-29.064	-28.9718	-28.9167	-28.7822	-28.4321	-27.8333	-27.0214	-26.0323	-24.9314	-23.7854	-22.6917	-21.6797	-20.7569	-19.949	-19.2817	-18.7993	-18.4802	-18.3071	-18.1846	-18.0414	-17.9995	-18.2058	-18.5696	-18.9324	-19.1537	-18.9559	-18.3851
S3 T38	3	LP	2	4	-25.0796	-25.4127	-25.733	-26.0587	-26.4218	-26.843	-27.2191	-27.5379	-27.7717	-27.914	-28.0094	-28.0957	-28.2139	-28.3844	-28.5935	-28.7924	-29.0001	-29.2528	-29.4107	-29.4389	-29.5313	-29.7237	-29.8432	-29.7558	-29.4522	-28.9643	-28.2583	-27.3769	-26.4362	-25.4794	-24.4612	-23.5221	-22.8311	-22.4229	-22.2614	-22.288	-22.4953	-22.8502	-23.3249	-23.9193	-24.4888	-24.6332	-24.1877	-23.1317	-21.503
S3 T39	3	LP	2	4	-28.2094	-28.2038	-28.187	-28.1533	-28.1311	-28.1437	-28.1835	-28.2371	-28.3134	-28.3309	-28.2413	-28.0811	-27.907	-27.755	-27.6116	-27.5297	-27.4982	-27.4702	-27.3276	-27.0172	-26.7407	-26.5612	-26.4197	-26.2638	-26.0338	-25.7515	-25.3889	-24.9102	-24.2475	-23.3317	-22.2335	-21.1541	-20.2204	-19.4665	-18.9467	-18.6473	-18.4854	-18.4594	-18.5712	-18.8938	-19.4858	-20.2599	-21.1089	-21.9011	-22.4857
S3 T40	3	LP	2	4	-29.9143	-30.2016	-30.5028	-30.8451	-31.1834	-31.5144	-31.8615	-32.1745	-32.4356	-32.6126	-32.7244	-32.7777	-32.7228	-32.725	-32.8325	-32.7601	-32.565	-32.4086	-32.2548	-31.9768	-31.3698	-30.5312	-29.6306	-28.6324	-27.5704	-26.5261	-25.5605	-24.6622	-23.8072	-23.1563	-22.851	-22.8444	-22.9359	-23.102	-23.34	-23.7085	-24.0734	-24.3209	-24.1315	-23.0244	-21.0518	-18.6769	-16.0512	-13.2461	-10.3123
S3 T41	3	LP	2	4	-40.4498	-40.4517	-40.3802	-40.3054	-40.2847	-40.3067	-40.3527	-40.4289	-40.5472	-40.6638	-40.7399	-40.76	-40.6727	-40.5126	-40.352	-40.1913	-40.0188	-39.8336	-39.5988	-39.2514	-38.7608	-38.2285	-37.8217	-37.5551	-37.1411	-36.4333	-35.6088	-34.8451	-34.0446	-33.1367	-32.2184	-31.4431	-30.8437	-30.3445	-29.8675	-29.3934	-28.977	-28.7239	-28.7592	-29.0431	-29.4113	-29.8113	-30.2192	-30.4462	-30.1636
S3 T42	3	LP	2	4	-27.1622	-27.3337	-27.5167	-27.6982	-27.8881	-28.1205	-28.4238	-28.5797	-28.569	-28.5713	-28.6248	-28.621	-28.5452	-28.4449	-28.2752	-27.9778	-27.698	-27.576	-27.3285	-26.812	-26.36	-26.1376	-25.8903	-25.352	-24.5319	-23.524	-22.3742	-21.1369	-19.897	-18.721	-17.6498	-16.708	-15.9625	-15.5215	-15.4314	-15.6421	-16.0586	-16.6686	-17.4137	-18.2238	-19.079	-19.8435	-19.9776	-19.0792	-17.6928
S3 T43	3	LP	2	4	-24.9834	-25.3309	-25.676	-26.0104	-26.301	-26.5482	-26.7864	-26.9891	-27.1443	-27.2687	-27.3959	-27.5237	-27.5885	-27.5437	-27.4127	-27.2513	-27.062	-26.8617	-26.7576	-26.7864	-26.749	-26.5353	-26.2655	-25.9883	-25.5631	-24.9383	-24.2842	-23.7787	-23.4785	-23.4115	-23.6034	-24.0519	-24.6763	-25.3288	-25.9723	-26.5103	-26.8028	-26.7447	-26.1591	-24.9528	-23.2566	-21.1859	-18.7461	-15.9617	-13.0424
S3 T44	3	LP	2	4	-26.5717	-26.645	-26.6822	-26.749	-26.8188	-26.9142	-27.0495	-27.1589	-27.3156	-27.4463	-27.4864	-27.4575	-27.4113	-27.3986	-27.4525	-27.5303	-27.6201	-27.6194	-27.5717	-27.5989	-27.5659	-27.357	-27.177	-27.1682	-27.2087	-27.0911	-26.6765	-26.0533	-25.2823	-24.3509	-23.3702	-22.4401	-21.5859	-20.7997	-20.1386	-19.6424	-19.2952	-19.0681	-18.9896	-19.1942	-19.6809	-20.3649	-21.1227	-21.7477	-22.0766
S3 T45	3	LP	2	4	-24.4196	-24.5602	-24.706	-24.8371	-24.9911	-25.1178	-25.1756	-25.2054	-25.2403	-25.2521	-25.2114	-25.1447	-25.0619	-25.0184	-25.0086	-24.9073	-24.8144	-24.8506	-24.9163	-24.8853	-24.7458	-24.5978	-24.6548	-24.7842	-24.7161	-24.4614	-24.0769	-23.5554	-22.8364	-21.9699	-21.0591	-20.1911	-19.441	-18.9486	-18.7518	-18.8131	-19.0393	-19.3017	-19.557	-19.9659	-20.6395	-21.3349	-21.8608	-21.7861	-21.1197
S1 T1	1	LP	3	6	-26.6937	-26.8812	-27.0848	-27.3124	-27.5603	-27.8234	-28.1036	-28.4073	-28.7386	-29.093	-29.4569	-29.811	-30.138	-30.4346	-30.7174	-31.0125	-31.3428	-31.7236	-32.1534	-32.6159	-33.0797	-33.4988	-33.8187	-33.9893	-33.9778	-33.7732	-33.3772	-32.7838	-31.986	-30.998	-29.8454	-28.54	-27.0809	-25.468	-23.7027	-21.7987	-19.7918	-17.7232	-15.6281	-13.5391	-11.4959	-9.55562	-7.78142	-6.21783	-4.88387
S1 T2	1	LP	3	1	-31.0063	-31.1992	-31.4353	-31.7024	-31.9875	-32.288	-32.6015	-32.9007	-33.1522	-33.3504	-33.5173	-33.6908	-33.8981	-34.1301	-34.3389	-34.4515	-34.4141	-34.2067	-33.8118	-33.2311	-32.4791	-31.5619	-30.4638	-29.1482	-27.585	-25.7717	-23.7315	-21.5033	-19.1287	-16.6502	-14.1255	-11.6401	-9.29504	-7.17951	-5.35475	-3.85319	-2.68278	-1.84216	-1.32438	-1.10447	-1.12347	-1.29045	-1.51334	-1.74985	-2.01896
S1 T3	1	LP	3	1	-32.4102	-32.4602	-32.5451	-32.6723	-32.8372	-33.0105	-33.153	-33.2349	-33.2414	-33.1801	-33.0883	-33.0254	-33.0267	-33.0977	-33.2281	-33.3794	-33.5066	-33.579	-33.5599	-33.3916	-33.02	-32.4013	-31.5164	-30.3752	-28.9906	-27.373	-25.5414	-23.5184	-21.3347	-19.0398	-16.6858	-14.3176	-11.9757	-9.72366	-7.68908	-5.97659	-4.51561	-3.17805	-1.98867	-1.0151	-0.27331	0.25456	0.62591	0.93147	1.23699
S1 T4	1	LP	3	1	-33.0762	-33.1498	-33.2651	-33.4358	-33.6777	-33.9906	-34.348	-34.7057	-35.011	-35.2215	-35.3267	-35.343	-35.305	-35.2566	-35.242	-35.2881	-35.3826	-35.4757	-35.486	-35.325	-34.9343	-34.2871	-33.3793	-32.2347	-30.9042	-29.4354	-27.8541	-26.1707	-24.3774	-22.4636	-20.4427	-18.3479	-16.2144	-14.0648	-11.9089	-9.77067	-7.70762	-5.80586	-4.15453	-2.80841	-1.76956	-1.00806	-0.48165	-0.14441	0.03934
S1 T5	1	LP	3	7	-32.9606	-32.9034	-32.9336	-33.0363	-33.1816	-33.3455	-33.4919	-33.5746	-33.5934	-33.6104	-33.6733	-33.7415	-33.7918	-33.8505	-33.9481	-34.0945	-34.2766	-34.4655	-34.633	-34.7373	-34.7312	-34.5725	-34.2128	-33.6026	-32.7103	-31.5013	-29.9539	-28.0864	-25.9354	-23.5445	-20.9752	-18.3009	-15.5885	-12.8887	-10.2445	-7.71471	-5.37893	-3.30355	-1.51917	-0.03623	1.11621	1.88396	2.24167	2.22717	1.93051
S1 T6	1	LP	3	7	-34.3985	-34.5488	-34.7732	-35.0792	-35.4633	-35.9145	-36.4184	-36.9539	-37.4738	-37.9224	-38.2724	-38.5341	-38.7371	-38.8891	-38.9508	-38.8597	-38.5511	-37.9766	-37.1292	-36.0333	-34.7352	-33.2878	-31.731	-30.0585	-28.2146	-26.1505	-23.8795	-21.481	-19.0353	-16.5691	-14.0519	-11.4501	-8.82214	-6.28261	-3.94917	-1.91243	-0.21296	1.12621	2.08767	2.64555	2.79222	2.6029	2.27003	2.03528	2.05996
S1 T7	1	LP	3	7	-33.9082	-33.8977	-33.9072	-33.9324	-33.9724	-34.0342	-34.1324	-34.2727	-34.4419	-34.6153	-34.7788	-34.9425	-35.1005	-35.2084	-35.2256	-35.1595	-35.0425	-34.8952	-34.7188	-34.4907	-34.172	-33.708	-33.0575	-32.2098	-31.1708	-29.9434	-28.5295	-26.9393	-25.1886	-23.2831	-21.2164	-18.9974	-16.6654	-14.2661	-11.8348	-9.4087	-7.03864	-4.7991	-2.78302	-1.03487	0.43935	1.62343	2.50212	3.05969	3.29503
S1 T8	1	LP	3	7	-32.8866	-32.9442	-33.0481	-33.203	-33.3938	-33.6208	-33.8881	-34.1899	-34.5328	-34.8899	-35.1887	-35.3951	-35.4831	-35.4223	-35.2323	-34.9802	-34.7312	-34.5252	-34.3546	-34.1548	-33.8554	-33.4742	-33.0375	-32.536	-31.9484	-31.2227	-30.2961	-29.121	-27.6764	-25.9497	-23.9521	-21.7295	-19.3443	-16.8636	-14.316	-11.7307	-9.18587	-6.74765	-4.44262	-2.29596	-0.33015	1.4096	2.8671	3.99137	4.7472
S1 T9	1	LP	3	7	-33.6519	-33.5415	-33.4846	-33.5064	-33.6245	-33.8171	-34.039	-34.266	-34.4778	-34.6427	-34.7326	-34.7438	-34.7037	-34.6546	-34.6473	-34.699	-34.754	-34.7308	-34.5525	-34.1701	-33.5384	-32.6069	-31.3651	-29.8462	-28.0734	-26.0341	-23.7233	-21.1766	-18.4389	-15.5613	-12.5991	-9.61791	-6.72594	-4.03193	-1.6583	0.26908	1.6926	2.65699	3.25193	3.54559	3.5788	3.40365	3.11133	2.78346	2.41021
S1 T10	1	LP	3	7	-35.5703	-35.4566	-35.3765	-35.359	-35.4109	-35.5198	-35.6602	-35.7959	-35.8988	-35.9638	-36.0059	-36.0452	-36.0953	-36.1581	-36.2088	-36.1928	-36.0356	-35.6587	-35.0228	-34.1255	-32.9811	-31.6265	-30.0887	-28.3703	-26.4757	-24.407	-22.1558	-19.7274	-17.1328	-14.3893	-11.5309	-8.64026	-5.8665	-3.37065	-1.25383	0.46144	1.78794	2.73372	3.33475	3.6536	3.77037	3.78406	3.77943	3.78614	3.77158
S1 T11	1	LP	3	7	-30.2584	-30.3654	-30.5058	-30.6888	-30.9132	-31.1729	-31.471	-31.819	-32.2186	-32.6553	-33.1031	-33.5281	-33.8986	-34.1959	-34.4293	-34.6171	-34.7605	-34.8354	-34.81	-34.6646	-34.3965	-34.0196	-33.5601	-33.0364	-32.4353	-31.7164	-30.831	-29.7442	-28.4348	-26.8881	-25.0853	-23.0016	-20.6238	-17.9873	-15.2003	-12.3778	-9.58032	-6.84527	-4.24247	-1.87231	0.20525	2.00407	3.54885	4.81935	5.77898
S1 T12	1	LP	3	1	-39.2938	-39.2558	-39.2254	-39.2116	-39.2385	-39.3314	-39.497	-39.7161	-39.9481	-40.1539	-40.312	-40.4085	-40.4259	-40.3321	-40.0984	-39.7358	-39.2626	-38.6735	-37.9641	-37.1591	-36.2646	-35.2538	-34.0998	-32.7799	-31.2892	-29.624	-27.7633	-25.6727	-23.3055	-20.6201	-17.6065	-14.3207	-10.8749	-7.43287	-4.1971	-1.31649	1.20009	3.34717	5.08608	6.38858	7.24618	7.67765	7.75252	7.57079	7.18669
S1 T13	1	LP	3	7	-39.1095	-39.1865	-39.3199	-39.4916	-39.6822	-39.8878	-40.1168	-40.3391	-40.4974	-40.562	-40.5348	-40.4267	-40.2415	-39.9816	-39.6412	-39.2127	-38.699	-38.1036	-37.4059	-36.5864	-35.6497	-34.5806	-33.3405	-31.8879	-30.2048	-28.3066	-26.2246	-24.0065	-21.6832	-19.2038	-16.5037	-13.5533	-10.4001	-7.20072	-4.16181	-1.47253	0.75856	2.50103	3.77001	4.61684	5.1159	5.36691	5.48229	5.58614	5.81781
S1 T14	1	LP	3	7	-39.7156	-39.7943	-39.8746	-39.9367	-39.9905	-40.0395	-40.0612	-40.0431	-39.9977	-39.9378	-39.8624	-39.7503	-39.5635	-39.262	-38.8203	-38.2234	-37.4627	-36.5444	-35.4782	-34.2608	-32.8824	-31.3226	-29.555	-27.5596	-25.331	-22.8837	-20.2509	-17.4776	-14.5913	-11.62	-8.62364	-5.68496	-2.90853	-0.38858	1.82387	3.6849	5.14323	6.19902	6.90708	7.33038	7.53106	7.59325	7.62524	7.70491	7.76743
S1 T15	1	LP	3	7	-35.395	-35.439	-35.51	-35.5858	-35.6445	-35.7064	-35.7676	-35.7829	-35.7375	-35.6578	-35.5899	-35.5629	-35.5717	-35.5971	-35.6155	-35.5647	-35.3713	-34.9878	-34.3566	-33.4201	-32.1485	-30.5537	-28.6969	-26.6487	-24.4661	-22.1698	-19.7301	-17.0746	-14.1572	-10.9864	-7.62487	-4.22539	-1.00973	1.80993	4.0887	5.80136	7.01092	7.76239	8.08441	8.06579	7.83742	7.5425	7.34974	7.38272	7.55043
S2 T16	2	LP	3	6	-41.3138	-41.2179	-41.1494	-41.112	-41.1029	-41.1145	-41.1357	-41.163	-41.2113	-41.2993	-41.4273	-41.5752	-41.7185	-41.8464	-41.9622	-42.0673	-42.1502	-42.1914	-42.1765	-42.0965	-41.9529	-41.7634	-41.5383	-41.2487	-40.8458	-40.2877	-39.5434	-38.5957	-37.4316	-36.0617	-34.52	-32.8397	-31.0157	-29.0045	-26.8132	-24.5052	-22.1178	-19.687	-17.256	-14.8195	-12.3925	-10.0433	-7.88031	-5.96593	-4.30641
S2 T17	2	LP	3	6	-37.8425	-37.8295	-37.8635	-37.9462	-38.0478	-38.1352	-38.1888	-38.2236	-38.2523	-38.2627	-38.2248	-38.147	-38.0796	-38.0422	-38.0473	-38.1208	-38.2769	-38.505	-38.7726	-39.0041	-39.1089	-39.0479	-38.8488	-38.5734	-38.2719	-37.9797	-37.7402	-37.6006	-37.5805	-37.6533	-37.7616	-37.8368	-37.8007	-37.5994	-37.1699	-36.4996	-35.6157	-34.5144	-33.1627	-31.5459	-29.6651	-27.4763	-24.9595	-22.1515	-19.0799
S2 T18	2	LP	3	6	-41.5348	-41.5179	-41.5249	-41.5626	-41.6271	-41.7147	-41.8422	-42.0425	-42.3313	-42.6848	-43.0509	-43.3751	-43.6165	-43.7581	-43.8075	-43.7821	-43.6952	-43.549	-43.3367	-43.0612	-42.7427	-42.4038	-42.0574	-41.6936	-41.2705	-40.7405	-40.0708	-39.2472	-38.2643	-37.1078	-35.7457	-34.1542	-32.3189	-30.2513	-27.9513	-25.4025	-22.6396	-19.7663	-16.9319	-14.1674	-11.3683	-8.54369	-5.83319	-3.36829	-1.27677
S2 T19	2	LP	3	7	-41.936	-41.9769	-42.0233	-42.0731	-42.1352	-42.2204	-42.3348	-42.4753	-42.6289	-42.7779	-42.9029	-42.9865	-43.0185	-42.9928	-42.9076	-42.7678	-42.5798	-42.3471	-42.0716	-41.7552	-41.3991	-41.0004	-40.5429	-39.9956	-39.3283	-38.5204	-37.552	-36.4086	-35.0953	-33.6178	-31.9683	-30.1534	-28.2107	-26.2137	-24.2346	-22.3058	-20.4125	-18.5	-16.5297	-14.5113	-12.4577	-10.3875	-8.38997	-6.57452	-5.01698
S2 T20	2	LP	3	7	-37.6209	-37.4786	-37.3514	-37.2947	-37.3395	-37.4449	-37.5723	-37.7181	-37.8874	-38.0702	-38.2463	-38.3994	-38.5156	-38.5801	-38.5827	-38.5309	-38.4602	-38.4263	-38.4841	-38.669	-38.9939	-39.4204	-39.8261	-40.0442	-39.9522	-39.5154	-38.7753	-37.7938	-36.5847	-35.1182	-33.3747	-31.3436	-29.0406	-26.5352	-23.9237	-21.2979	-18.7385	-16.2778	-13.9165	-11.6642	-9.52546	-7.50689	-5.6606	-4.05714	-2.75311
S2 T21	2	LP	3	6	-33.8965	-34.0832	-34.3043	-34.58	-34.9332	-35.381	-35.8916	-36.4179	-36.9387	-37.5035	-38.1207	-38.762	-39.438	-40.1506	-40.8302	-41.4645	-42.1167	-42.7487	-43.3561	-43.9655	-44.5756	-45.1758	-45.7729	-46.3599	-46.8981	-47.3459	-47.693	-47.9665	-48.2042	-48.4074	-48.5316	-48.5335	-48.4322	-48.2809	-47.9624	-47.2962	-46.4493	-45.6274	-44.6796	-43.4393	-41.9718	-40.3746	-38.6794	-36.8489	-34.8351
S2 T22	2	LP	3	6	-39.6489	-39.7308	-39.8256	-39.9312	-40.0513	-40.1844	-40.3233	-40.4678	-40.6308	-40.8293	-41.0756	-41.3677	-41.6799	-41.9668	-42.1913	-42.3488	-42.4628	-42.5624	-42.6629	-42.7663	-42.8625	-42.9185	-42.8763	-42.679	-42.2993	-41.756	-41.115	-40.4293	-39.6854	-38.8335	-37.8178	-36.5706	-35.0453	-33.2472	-31.1648	-28.7653	-26.095	-23.3147	-20.6237	-18.0734	-15.624	-13.2235	-10.8024	-8.41786	-6.24432
S2 T23	2	LP	3	7	-40.8291	-40.8238	-40.8948	-41.0156	-41.1443	-41.2569	-41.3647	-41.4958	-41.6741	-41.9028	-42.1529	-42.3855	-42.5748	-42.7064	-42.7791	-42.8034	-42.7842	-42.7375	-42.6653	-42.509	-42.2218	-41.7901	-41.2143	-40.495	-39.6468	-38.6793	-37.57	-36.2829	-34.7971	-33.1281	-31.2806	-29.2768	-27.1654	-25.0198	-22.8657	-20.7021	-18.5534	-16.4115	-14.1958	-11.8028	-9.42549	-7.30878	-5.53995	-4.14519	-3.12465
S2 T24	2	LP	3	7	-34.3631	-34.4604	-34.5959	-34.7737	-34.9928	-35.2284	-35.4437	-35.6352	-35.8394	-36.0979	-36.422	-36.7826	-37.1345	-37.4505	-37.7308	-37.9827	-38.1973	-38.3464	-38.4021	-38.3598	-38.2383	-38.0553	-37.8174	-37.514	-37.1147	-36.5853	-35.8961	-35.0014	-33.8449	-32.3921	-30.6407	-28.6528	-26.59	-24.5971	-22.67	-20.7529	-18.8256	-16.8896	-14.9302	-12.9261	-10.8878	-8.93418	-7.1806	-5.72019	-4.52572
S2 T25	2	LP	3	7	-38.5892	-38.5444	-38.5312	-38.5761	-38.7043	-38.9219	-39.2182	-39.5822	-39.9984	-40.4342	-40.852	-41.2162	-41.4928	-41.6594	-41.7225	-41.7169	-41.6828	-41.6397	-41.5933	-41.5461	-41.5014	-41.4572	-41.3895	-41.2578	-41.0184	-40.6431	-40.1322	-39.4751	-38.6206	-37.5189	-36.1773	-34.6464	-32.9787	-31.2073	-29.2883	-27.1814	-24.9258	-22.6186	-20.362	-18.1409	-15.8861	-13.6162	-11.3824	-9.26657	-7.36503
S2 T26	2	LP	3	7	-37.2739	-37.4688	-37.7046	-37.9678	-38.2551	-38.5694	-38.8975	-39.2086	-39.4783	-39.7027	-39.9017	-40.099	-40.3032	-40.5148	-40.7353	-40.9609	-41.1692	-41.3476	-41.4992	-41.6049	-41.6204	-41.5015	-41.2217	-40.7728	-40.1514	-39.3369	-38.2649	-36.8611	-35.1078	-33.0536	-30.791	-28.3744	-25.8222	-23.1532	-20.3861	-17.6364	-15.071	-12.7458	-10.5634	-8.46235	-6.49677	-4.73216	-3.21496	-1.98549	-1.03956
S2 T27	2	LP	3	7	-39.1463	-39.1852	-39.2641	-39.3974	-39.6068	-39.9098	-40.3061	-40.7717	-41.2709	-41.7688	-42.2379	-42.6612	-43.0269	-43.3147	-43.4902	-43.5185	-43.3718	-43.0457	-42.5669	-41.9511	-41.1733	-40.2132	-39.0946	-37.8085	-36.3037	-34.5558	-32.5903	-30.4404	-28.105	-25.5896	-23.0343	-20.6174	-18.3479	-16.0678	-13.6145	-11.0208	-8.4804	-6.17611	-4.23184	-2.65817	-1.37911	-0.32251	0.55379	1.23684	1.68125
S2 T28	2	LP	3	7	-40.269	-40.3175	-40.3156	-40.3024	-40.3454	-40.4974	-40.7771	-41.172	-41.6491	-42.1599	-42.6401	-43.0325	-43.3127	-43.4823	-43.5518	-43.526	-43.3895	-43.1108	-42.6671	-42.0733	-41.3769	-40.5851	-39.6415	-38.5027	-37.1205	-35.495	-33.6801	-31.7309	-29.6864	-27.5569	-25.3119	-22.9386	-20.448	-17.8424	-15.117	-12.3616	-9.74835	-7.39143	-5.36476	-3.74025	-2.56458	-1.83336	-1.47444	-1.38801	-1.48495
S2 T29	2	LP	3	7	-41.1443	-41.3766	-41.5746	-41.7334	-41.8783	-42.0579	-42.3174	-42.6669	-43.0692	-43.455	-43.7604	-43.948	-44.0061	-43.9471	-43.7899	-43.536	-43.1703	-42.6873	-42.1049	-41.4062	-40.5034	-39.3304	-37.9044	-36.2737	-34.4823	-32.5361	-30.4291	-28.2097	-25.916	-23.5658	-21.1661	-18.6563	-15.9644	-13.2429	-10.73	-8.5591	-6.75268	-5.28296	-4.17103	-3.46597	-3.13726	-3.05101	-3.11256	-3.25353	-3.37695
S2 T30	2	LP	3	7	-41.4047	-41.3933	-41.33	-41.2573	-41.2285	-41.2659	-41.3556	-41.4671	-41.5769	-41.6706	-41.7349	-41.7496	-41.6932	-41.5529	-41.3199	-40.9786	-40.5205	-39.9479	-39.2494	-38.3934	-37.3434	-36.0491	-34.4465	-32.5141	-30.2825	-27.8315	-25.2643	-22.6224	-19.9451	-17.2856	-14.7008	-12.2001	-9.8245	-7.62561	-5.70394	-4.18559	-3.08156	-2.32949	-1.90892	-1.81322	-2.02048	-2.47782	-3.08981	-3.72441	-4.22135
S3 T31	3	LP	3	7	-36.777	-36.6934	-36.6379	-36.6341	-36.6987	-36.8368	-37.0378	-37.2813	-37.5481	-37.8225	-38.0841	-38.3104	-38.4896	-38.627	-38.7379	-38.8344	-38.9192	-38.9955	-39.0674	-39.1205	-39.1197	-39.0211	-38.7792	-38.3507	-37.697	-36.7898	-35.6198	-34.2034	-32.5759	-30.7647	-28.7731	-26.5754	-24.1393	-21.4688	-18.6237	-15.6992	-12.7695	-9.90103	-7.16888	-4.61516	-2.27719	-0.23537	1.46487	2.83331	3.85574
S3 T32	3	LP	3	7	-39.2721	-39.1122	-38.9972	-38.9391	-38.9458	-39.0165	-39.1358	-39.2775	-39.421	-39.5508	-39.6571	-39.7378	-39.8015	-39.8601	-39.9098	-39.9229	-39.8589	-39.6765	-39.3405	-38.8192	-38.0767	-37.0783	-35.8029	-34.2551	-32.4535	-30.4091	-28.1101	-25.535	-22.6818	-19.5767	-16.2963	-12.9747	-9.71147	-6.44737	-3.00823	0.70881	4.57741	8.22461	11.2041	13.1766	14.0561	14.0253	13.2874	11.9683	10.4523
S3 T33	3	LP	3	7	-38.7874	-38.7958	-38.8901	-39.048	-39.2345	-39.4459	-39.714	-40.0732	-40.529	-41.0554	-41.6259	-42.2245	-42.8325	-43.4178	-43.9327	-44.3177	-44.4992	-44.4001	-43.9593	-43.1316	-41.8945	-40.2422	-38.1816	-35.7715	-33.1112	-30.2768	-27.2878	-24.165	-20.9986	-17.9203	-15.0043	-12.1794	-9.28513	-6.25202	-3.23729	-0.55874	1.51631	2.89439	3.60542	3.7562	3.56706	3.19595	2.70437	2.14641	1.62668
S3 T34	3	LP	3	7	-39.5777	-39.4436	-39.3845	-39.3679	-39.3578	-39.3322	-39.2977	-39.293	-39.3709	-39.5799	-39.952	-40.4814	-41.1179	-41.7743	-42.3668	-42.856	-43.2432	-43.5213	-43.6372	-43.5109	-43.093	-42.3988	-41.4945	-40.432	-39.2081	-37.7969	-36.1713	-34.3213	-32.2672	-30.06	-27.7556	-25.3686	-22.8802	-20.3115	-17.7107	-15.1194	-12.5642	-10.1011	-7.84017	-5.87495	-4.26915	-3.07769	-2.2903	-1.84382	-1.65825
S3 T35	3	LP	3	7	-40.1952	-40.1128	-40.0319	-39.9587	-39.8932	-39.8245	-39.7403	-39.6447	-39.5626	-39.5249	-39.5468	-39.6267	-39.7651	-39.9693	-40.2292	-40.5151	-40.7854	-41.0028	-41.1642	-41.2977	-41.4303	-41.5412	-41.5637	-41.4356	-41.1283	-40.6405	-39.9759	-39.1161	-38.0091	-36.6027	-34.8668	-32.7784	-30.3405	-27.5823	-24.5601	-21.3788	-18.1541	-14.9392	-11.6958	-8.34506	-4.8474	-1.30871	1.99639	4.72726	6.58151
S3 T36	3	LP	3	7	-39.5529	-39.4411	-39.4009	-39.4695	-39.6601	-39.9663	-40.3848	-40.9132	-41.5187	-42.1368	-42.7046	-43.1858	-43.5678	-43.842	-44.0033	-44.0587	-44.0254	-43.9285	-43.7861	-43.5858	-43.2683	-42.7311	-41.9037	-40.7677	-39.3267	-37.5672	-35.465	-33.0548	-30.4474	-27.8134	-25.2371	-22.6702	-20.0684	-17.4069	-14.6556	-11.8053	-8.87183	-5.92279	-3.10094	-0.59841	1.47177	3.03088	4.01262	4.44224	4.40737
S3 T37	3	LP	3	7	-39.9207	-39.9207	-39.9695	-40.0737	-40.2458	-40.4952	-40.82	-41.2049	-41.6236	-42.0431	-42.4315	-42.7707	-43.0565	-43.2721	-43.3876	-43.3817	-43.2398	-42.9462	-42.4758	-41.8109	-40.9624	-39.9485	-38.7912	-37.5005	-36.0509	-34.4004	-32.5346	-30.4814	-28.2858	-25.9759	-23.5879	-21.1594	-18.73	-16.3304	-13.9397	-11.5193	-9.08455	-6.71741	-4.49295	-2.47358	-0.7481	0.59776	1.52758	2.05493	2.21399
S3 T38	3	LP	3	7	-40.4796	-40.3185	-40.1891	-40.091	-40.0105	-39.9447	-39.9124	-39.9392	-40.0392	-40.2151	-40.4593	-40.757	-41.0922	-41.4441	-41.7915	-42.1324	-42.4657	-42.7717	-43.0326	-43.2365	-43.3653	-43.3886	-43.2781	-43.0224	-42.5879	-41.9071	-40.9279	-39.6304	-38.0229	-36.1237	-33.9391	-31.4619	-28.705	-25.762	-22.7346	-19.6031	-16.3293	-13.0338	-9.90038	-7.03616	-4.44845	-2.05931	0.17747	2.12647	3.53228
S3 T39	3	LP	3	7	-38.292	-38.213	-38.1484	-38.1188	-38.1252	-38.1602	-38.2234	-38.3191	-38.4507	-38.6214	-38.8435	-39.134	-39.4932	-39.8888	-40.2614	-40.5657	-40.7776	-40.8784	-40.8618	-40.7302	-40.4905	-40.1447	-39.7036	-39.1596	-38.4154	-37.3775	-36.0628	-34.5421	-32.8907	-31.1706	-29.3512	-27.3903	-25.3222	-23.189	-20.9644	-18.6008	-16.1417	-13.6588	-11.1567	-8.69097	-6.34143	-4.15782	-2.27843	-0.82214	0.19071
S3 T40	3	LP	3	7	-41.5297	-41.5569	-41.6268	-41.7078	-41.7827	-41.8594	-41.9516	-42.065	-42.2053	-42.3797	-42.5872	-42.8167	-43.0546	-43.2753	-43.4466	-43.5588	-43.6011	-43.5418	-43.3432	-42.9618	-42.3538	-41.4687	-40.239	-38.6449	-36.7364	-34.5612	-32.126	-29.4147	-26.4578	-23.4035	-20.4537	-17.6255	-14.9083	-12.3442	-9.87314	-7.48311	-5.24441	-3.2441	-1.60584	-0.37333	0.49014	1.01402	1.20482	1.13497	0.9684
S3 T41	3	LP	3	7	-37.1699	-37.3481	-37.5031	-37.6435	-37.7967	-37.9963	-38.2753	-38.6587	-39.1582	-39.7659	-40.4464	-41.1455	-41.8118	-42.4182	-42.9583	-43.4186	-43.7591	-43.9107	-43.7971	-43.3591	-42.5701	-41.4508	-40.0756	-38.5343	-36.8682	-35.0515	-33.0323	-30.7644	-28.2202	-25.4004	-22.3531	-19.1799	-16.0025	-12.8919	-9.84103	-6.84973	-3.98518	-1.33982	0.94913	2.74428	3.95768	4.56402	4.66729	4.44655	4.05654
S3 T42	3	LP	3	7	-36.6682	-36.6078	-36.6201	-36.7133	-36.8838	-37.1246	-37.4295	-37.7924	-38.1991	-38.627	-39.054	-39.4624	-39.8313	-40.1339	-40.3364	-40.4174	-40.392	-40.2984	-40.1683	-40.0103	-39.8107	-39.5361	-39.1276	-38.5124	-37.6391	-36.4783	-35.0214	-33.2988	-31.4006	-29.483	-27.6814	-25.9904	-24.258	-22.3496	-20.2433	-17.9789	-15.6176	-13.2307	-10.8467	-8.48204	-6.18021	-4.01348	-2.05785	-0.36354	1.01602
S3 T43	3	LP	3	7	-40.984	-40.9184	-40.931	-41.0385	-41.2381	-41.5158	-41.853	-42.2248	-42.5961	-42.9334	-43.2162	-43.4315	-43.5718	-43.6329	-43.5993	-43.44	-43.1149	-42.579	-41.7931	-40.7663	-39.5471	-38.1696	-36.6315	-34.9024	-32.9671	-30.8503	-28.5841	-26.1964	-23.7599	-21.3313	-18.906	-16.4447	-13.8995	-11.2871	-8.69952	-6.21458	-3.89603	-1.83435	-0.13528	1.1348	1.97297	2.41281	2.49928	2.31719	1.93648
S3 T44	3	LP	3	7	-35.8954	-35.9604	-36.1234	-36.3594	-36.6438	-36.9663	-37.3255	-37.717	-38.1301	-38.5494	-38.9571	-39.3373	-39.6843	-39.997	-40.269	-40.4842	-40.6181	-40.647	-40.5618	-40.3708	-40.0816	-39.695	-39.1948	-38.5465	-37.7074	-36.6319	-35.2781	-33.6338	-31.7188	-29.5667	-27.2164	-24.7078	-22.0834	-19.3697	-16.5863	-13.7782	-11.0543	-8.53197	-6.2394	-4.20717	-2.51397	-1.22024	-0.35248	0.11258	0.22607
S3 T45	3	LP	3	7	-35.3962	-35.4317	-35.5508	-35.7503	-36.012	-36.3122	-36.6251	-36.9329	-37.2312	-37.5244	-37.8102	-38.0727	-38.294	-38.4578	-38.549	-38.5596	-38.4956	-38.3733	-38.2056	-37.9785	-37.6422	-37.133	-36.4124	-35.48	-34.3674	-33.0905	-31.6411	-29.9913	-28.0975	-25.9507	-23.6236	-21.227	-18.8151	-16.3961	-13.9658	-11.53	-9.14006	-6.87992	-4.85141	-3.13475	-1.75425	-0.75279	-0.1384	0.16783	0.27493
S1 T1	1	LP	4	1	-37.3263	-37.7332	-38.2401	-38.852	-39.5501	-40.2914	-41.0173	-41.6649	-42.1743	-42.4948	-42.5997	-42.4938	-42.1944	-41.6994	-40.9791	-39.998	-38.7456	-37.2428	-35.5153	-33.5745	-31.434	-29.1241	-26.6706	-24.0964	-21.4487	-18.7916	-16.1996	-13.7369	-11.4074	-9.15099	-6.94533	-4.9002	-3.21461	-2.03875	-1.40415	-1.26547	-1.50014	-1.84154	-1.97148	-1.76911	-1.35798	-0.90197	-0.4646	-0.04866	0.33771
S1 T2	1	LP	4	1	-36.9404	-37.3479	-37.8253	-38.3785	-38.9791	-39.5549	-40.0127	-40.2762	-40.2966	-40.0547	-39.5451	-38.7511	-37.6407	-36.1824	-34.351	-32.1282	-29.5399	-26.655	-23.5239	-20.1979	-16.7954	-13.4743	-10.2991	-7.22535	-4.34629	-2.02146	-0.62543	-0.27816	-0.86876	-2.1158	-3.47898	-4.29851	-4.25686	-3.55941	-2.61745	-1.73436	-1.08102	-0.76702	-0.81016	-1.17505	-1.82305	-2.66934	-3.55743	-4.33364	-4.93177
S1 T3	1	LP	4	1	-39.3514	-39.565	-39.7975	-40.0594	-40.3362	-40.5789	-40.7191	-40.7002	-40.4941	-40.0886	-39.477	-38.6514	-37.5911	-36.2702	-34.6743	-32.8022	-30.6676	-28.2959	-25.6946	-22.8595	-19.843	-16.7972	-13.91	-11.2812	-8.89539	-6.72571	-4.85321	-3.45177	-2.646	-2.42563	-2.69208	-3.29783	-3.98488	-4.40177	-4.337	-3.86805	-3.20367	-2.47967	-1.73411	-1.0239	-0.45038	-0.08787	0.00845	-0.18249	-0.6135
S1 T4	1	LP	4	1	-38.4894	-38.9094	-39.404	-39.9363	-40.4472	-40.8577	-41.0778	-41.0304	-40.6799	-40.0403	-39.1631	-38.112	-36.9338	-35.6397	-34.1969	-32.5487	-30.6694	-28.5786	-26.2717	-23.7214	-20.9755	-18.1876	-15.5064	-12.9719	-10.5542	-8.23563	-6.03979	-4.06262	-2.44802	-1.22823	-0.25612	0.62769	1.48593	2.3016	2.96803	3.29656	3.1557	2.65773	2.14694	1.96616	2.22218	2.76958	3.33937	3.67973	3.65768
S1 T5	1	LP	4	1	-37.0574	-37.7081	-38.4493	-39.2152	-39.9268	-40.5029	-40.8727	-40.983	-40.8062	-40.3457	-39.6266	-38.6763	-37.5107	-36.1358	-34.5582	-32.7914	-30.8571	-28.7929	-26.6347	-24.3787	-22.0055	-19.5454	-17.093	-14.7509	-12.5602	-10.4778	-8.43048	-6.41399	-4.52929	-2.93772	-1.74924	-0.91914	-0.3069	0.19372	0.59829	0.82668	0.74424	0.30397	-0.33241	-0.8664	-1.09763	-1.07322	-1.00537	-1.1224	-1.58562
S1 T6	1	LP	4	1	-31.9044	-32.4513	-33.0373	-33.6598	-34.3242	-35.0412	-35.8099	-36.6189	-37.4668	-38.3661	-39.3208	-40.3048	-41.2658	-42.143	-42.8712	-43.3733	-43.5596	-43.3464	-42.6849	-41.5792	-40.084	-38.2884	-36.2853	-34.1362	-31.8586	-29.4386	-26.8725	-24.2168	-21.5624	-18.9963	-16.6015	-14.4317	-12.4759	-10.6309	-8.74023	-6.72093	-4.6584	-2.74928	-1.13683	0.18093	1.27458	2.16174	2.79415	3.11731	3.10069
S1 T7	1	LP	4	1	-30.3987	-31.0945	-31.8683	-32.7142	-33.6151	-34.5465	-35.4854	-36.4147	-37.3208	-38.1811	-38.954	-39.584	-40.0165	-40.2071	-40.1231	-39.7435	-39.0643	-38.1033	-36.9005	-35.5069	-33.9635	-32.2858	-30.4594	-28.4553	-26.2595	-23.9053	-21.4813	-19.1103	-16.9087	-14.9434	-13.2128	-11.6612	-10.1953	-8.71323	-7.16357	-5.5932	-4.13229	-2.90583	-1.93603	-1.13218	-0.38463	0.34984	1.04815	1.67481	2.21604
S1 T8	1	LP	4	1	-32.7264	-33.593	-34.4839	-35.3968	-36.3083	-37.1767	-37.9572	-38.6167	-39.1303	-39.4819	-39.6655	-39.6717	-39.4781	-39.0622	-38.4083	-37.5042	-36.3447	-34.9366	-33.302	-31.4868	-29.5524	-27.5492	-25.4954	-23.3731	-21.1541	-18.8393	-16.4684	-14.0935	-11.7516	-9.45348	-7.18784	-4.96326	-2.86323	-1.04815	0.32894	1.24885	1.8618	2.36837	2.86902	3.32689	3.6523	3.80937	3.84903	3.86489	3.93535
S1 T9	1	LP	4	1	-32.8442	-34.0124	-35.2506	-36.5328	-37.8091	-39.0164	-40.1067	-41.0582	-41.8574	-42.4885	-42.9347	-43.1713	-43.1585	-42.8574	-42.2491	-41.3433	-40.1761	-38.7953	-37.2475	-35.572	-33.7941	-31.911	-29.8887	-27.6853	-25.2885	-22.7456	-20.1521	-17.6049	-15.1671	-12.8785	-10.7756	-8.88079	-7.20139	-5.75053	-4.55702	-3.66245	-3.11255	-2.94578	-3.15378	-3.61858	-4.10475	-4.36876	-4.29801	-3.93846	-3.42937
S1 T10	1	LP	4	1	-32.8094	-33.6918	-34.5985	-35.4925	-36.3288	-37.0593	-37.6439	-38.0668	-38.3446	-38.5133	-38.6003	-38.6019	-38.4845	-38.2005	-37.7053	-36.9697	-35.9881	-34.7797	-33.3831	-31.844	-30.1936	-28.4347	-26.5491	-24.5215	-22.3581	-20.096	-17.7943	-15.512	-13.2926	-11.1522	-9.07843	-7.05595	-5.10028	-3.29351	-1.78613	-0.72195	-0.14429	0.01054	-0.16677	-0.60561	-1.22127	-1.8702	-2.35864	-2.51368	-2.26482
S1 T11	1	LP	4	1	-27.2009	-28.0722	-28.9782	-29.9313	-30.9496	-32.0444	-33.2122	-34.4315	-35.6541	-36.813	-37.8636	-38.7868	-39.5619	-40.1583	-40.53	-40.6046	-40.307	-39.5944	-38.4561	-36.8982	-34.9302	-32.5693	-29.8739	-26.9651	-23.9848	-21.0205	-18.105	-15.2764	-12.6257	-10.2532	-8.15963	-6.24289	-4.42724	-2.77116	-1.44804	-0.59922	-0.18676	-0.01083	0.14256	0.40391	0.82798	1.42557	2.17109	3.01171	3.86284
S1 T12	1	LP	4	1	-31.849	-32.77	-33.7737	-34.8335	-35.8728	-36.7837	-37.4768	-37.9044	-38.0583	-37.9598	-37.635	-37.1008	-36.367	-35.4315	-34.2819	-32.9207	-31.3863	-29.7449	-28.0534	-26.3233	-24.4995	-22.4638	-20.1314	-17.5756	-15.0322	-12.7822	-10.9887	-9.61199	-8.47346	-7.38012	-6.20284	-4.88801	-3.44287	-1.93398	-0.48184	0.80016	1.89119	2.86158	3.75531	4.50653	4.9814	5.07827	4.80178	4.30527	3.8977
S1 T13	1	LP	4	1	-30.9333	-31.1643	-31.4593	-31.8318	-32.2729	-32.7548	-33.244	-33.7139	-34.1476	-34.5277	-34.8214	-34.9862	-34.9869	-34.8042	-34.4339	-33.8803	-33.1612	-32.309	-31.3586	-30.3367	-29.2618	-28.1543	-27.034	-25.898	-24.7109	-23.4377	-22.0877	-20.6955	-19.2824	-17.8543	-16.4116	-14.9572	-13.4887	-11.9925	-10.4482	-8.85483	-7.25702	-5.70778	-4.20879	-2.71491	-1.20866	0.27642	1.72132	3.12752	4.434
S1 T14	1	LP	4	1	-32.4145	-33.2055	-34.0612	-34.9669	-35.8912	-36.787	-37.6037	-38.3042	-38.8689	-39.2887	-39.5509	-39.6337	-39.5153	-39.1871	-38.649	-37.901	-36.9438	-35.7802	-34.415	-32.8676	-31.1864	-29.4496	-27.735	-26.0664	-24.4	-22.6712	-20.8476	-18.947	-17.0203	-15.1127	-13.2541	-11.4739	-9.79528	-8.2129	-6.68799	-5.17845	-3.70024	-2.36069	-1.2994	-0.57202	-0.09309	0.29913	0.72724	1.21023	1.69073
S1 T15	1	LP	4	1	-27.2088	-27.8526	-28.5744	-29.3624	-30.2053	-31.1012	-32.0486	-33.0207	-33.9592	-34.8032	-35.5087	-36.0381	-36.3524	-36.3945	-36.0901	-35.3865	-34.2882	-32.8471	-31.1113	-29.0887	-26.7642	-24.1163	-21.1279	-17.8493	-14.4735	-11.2938	-8.52348	-6.16777	-4.10167	-2.24282	-0.61195	0.70906	1.61586	2.03759	2.03463	1.82701	1.67338	1.72858	2.01092	2.46762	3.04977	3.72325	4.4365	5.08381	5.47772
S2 T16	2	LP	4	1	-29.8752	-30.6939	-31.6084	-32.5889	-33.6018	-34.5977	-35.5127	-36.2921	-36.9121	-37.3735	-37.6795	-37.8255	-37.7942	-37.5481	-37.0487	-36.2801	-35.2387	-33.9263	-32.362	-30.5834	-28.6361	-26.5556	-24.3468	-21.9998	-19.5393	-17.044	-14.6198	-12.3478	-10.2521	-8.30849	-6.47501	-4.72569	-3.08169	-1.62276	-0.46216	0.3278	0.77339	0.94053	0.85014	0.5057	-0.01577	-0.55201	-0.95008	-1.14583	-1.15288
S2 T17	2	LP	4	1	-31.0285	-31.3518	-31.7417	-32.1968	-32.718	-33.2947	-33.8994	-34.4994	-35.0693	-35.5922	-36.0631	-36.4856	-36.8619	-37.184	-37.4258	-37.5463	-37.5153	-37.3344	-37.0192	-36.5713	-35.9667	-35.159	-34.0991	-32.7594	-31.1472	-29.2899	-27.2097	-24.918	-22.4229	-19.7594	-17.0241	-14.3726	-11.9673	-9.89707	-8.12357	-6.49779	-4.85467	-3.13574	-1.43199	0.11172	1.41815	2.46536	3.18911	3.4723	3.26163
S2 T18	2	LP	4	1	-30.7869	-31.0469	-31.3572	-31.7434	-32.2326	-32.8276	-33.4868	-34.1426	-34.7511	-35.3051	-35.815	-36.2896	-36.7261	-37.1103	-37.4189	-37.6161	-37.6482	-37.4591	-37.0203	-36.3316	-35.4001	-34.2301	-32.8133	-31.1383	-29.2314	-27.1703	-25.0369	-22.8686	-20.6589	-18.3835	-16.026	-13.5879	-11.0954	-8.60913	-6.22865	-4.08711	-2.33451	-1.07323	-0.2592	0.2874	0.69535	0.89944	0.75499	0.27404	-0.29984
S2 T19	2	LP	4	1	-29.5626	-29.8214	-30.168	-30.6109	-31.1376	-31.7206	-32.3132	-32.8647	-33.3403	-33.7307	-34.0482	-34.3124	-34.5348	-34.7086	-34.8065	-34.7859	-34.6055	-34.2411	-33.6723	-32.8705	-31.8148	-30.5073	-28.9684	-27.2145	-25.2427	-23.0406	-20.6214	-18.0523	-15.4424	-12.8869	-10.428	-8.07034	-5.83018	-3.76596	-1.97628	-0.58839	0.29871	0.72629	0.89297	0.97812	0.97215	0.73765	0.23511	-0.37509	-0.85376
S2 T20	2	LP	4	1	-29.6086	-30.206	-30.9963	-31.9209	-32.8873	-33.8004	-34.5801	-35.1812	-35.6035	-35.8775	-36.0317	-36.0691	-35.9673	-35.6853	-35.183	-34.4557	-33.5437	-32.5026	-31.3717	-30.1723	-28.8986	-27.5069	-25.9221	-24.0533	-21.833	-19.2658	-16.4429	-13.5227	-10.6893	-8.08358	-5.73647	-3.56613	-1.46885	0.55456	2.35812	3.7528	4.64787	5.09006	5.15301	4.83476	4.12525	3.14639	2.17434	1.51209	1.31066
S2 T21	2	LP	4	1	-27.3015	-27.782	-28.3761	-29.0798	-29.8296	-30.5298	-31.0987	-31.5024	-31.7631	-31.9336	-32.0546	-32.1219	-32.0866	-31.8904	-31.4978	-30.8979	-30.0909	-29.079	-27.8591	-26.4086	-24.6783	-22.6119	-20.1846	-17.4402	-14.5241	-11.6647	-9.07154	-6.80049	-4.71197	-2.61713	-0.48773	1.483	2.9989	3.85966	4.06892	3.76452	3.09082	2.16326	1.1225	0.16281	-0.53359	-0.87184	-0.85542	-0.56695	-0.14044
S2 T22	2	LP	4	1	-26.2702	-26.7282	-27.2641	-27.8682	-28.5339	-29.2386	-29.9333	-30.5639	-31.1031	-31.5404	-31.8592	-32.0269	-32.0055	-31.7836	-31.3882	-30.8603	-30.2185	-29.4324	-28.4321	-27.1543	-25.5701	-23.6614	-21.4025	-18.7979	-15.9332	-12.9792	-10.1345	-7.53643	-5.19789	-3.03753	-0.99557	0.86731	2.37169	3.33182	3.69725	3.5713	3.08604	2.31387	1.32491	0.28665	-0.54533	-0.94229	-0.79654	-0.1389	0.87034
S2 T23	2	LP	4	1	-29.7089	-30.7071	-31.7712	-32.8182	-33.7538	-34.493	-34.9839	-35.2221	-35.2373	-35.0508	-34.648	-33.9965	-33.0873	-31.955	-30.6578	-29.2537	-27.7827	-26.2453	-24.591	-22.7233	-20.5216	-17.9196	-14.9993	-11.9959	-9.21274	-6.87551	-4.98978	-3.34774	-1.69343	0.13203	2.12037	4.06366	5.62864	6.5828	6.96196	6.9957	6.89921	6.76552	6.62706	6.54298	6.58579	6.76316	6.98107	7.08558	6.94561
S2 T24	2	LP	4	1	-27.7924	-28.8682	-30.0444	-31.2551	-32.4059	-33.4045	-34.1862	-34.7283	-35.0469	-35.1797	-35.1619	-35.0041	-34.6951	-34.2277	-33.6055	-32.8268	-31.876	-30.7304	-29.3637	-27.7476	-25.8537	-23.6557	-21.1392	-18.3317	-15.327	-12.2737	-9.32617	-6.57582	-3.99446	-1.47514	1.0153	3.32358	5.16783	6.29446	6.61654	6.2422	5.37557	4.21069	2.93753	1.78243	0.96375	0.5975	0.65401	1.00062	1.48952
S2 T25	2	LP	4	1	-27.9673	-28.9086	-30.006	-31.2308	-32.5126	-33.7695	-34.9374	-35.9796	-36.8892	-37.6778	-38.3548	-38.9047	-39.2685	-39.35	-39.0675	-38.3984	-37.3687	-36.0157	-34.3792	-32.5098	-30.4659	-28.2849	-25.9714	-23.5127	-20.897	-18.1225	-15.2053	-12.1952	-9.17446	-6.25282	-3.59006	-1.40792	0.10421	0.95613	1.37967	1.61647	1.73233	1.69382	1.55324	1.49232	1.68785	2.14652	2.68963	3.07259	3.13624
S2 T26	2	LP	4	1	-25.9867	-26.7132	-27.5911	-28.6037	-29.7124	-30.8617	-31.9983	-33.0785	-34.0668	-34.9359	-35.6638	-36.228	-36.6011	-36.7497	-36.631	-36.2059	-35.4619	-34.4198	-33.1147	-31.578	-29.8359	-27.9127	-25.8154	-23.5253	-21.0224	-18.33	-15.5359	-12.768	-10.1218	-7.58938	-5.09661	-2.65955	-0.492	1.08499	1.87889	1.96734	1.60217	1.02456	0.40038	-0.13594	-0.45546	-0.47897	-0.22261	0.21966	0.73148
S2 T27	2	LP	4	1	-29.2377	-29.6604	-30.1896	-30.8424	-31.6125	-32.4683	-33.3663	-34.2692	-35.1538	-36.0037	-36.7987	-37.5085	-38.0938	-38.5084	-38.7031	-38.6329	-38.2682	-37.5981	-36.6311	-35.3823	-33.8525	-32.0427	-29.9936	-27.7916	-25.5165	-23.1924	-20.7873	-18.2631	-15.6329	-12.9782	-10.4045	-7.97254	-5.66628	-3.43689	-1.27589	0.7386	2.45033	3.70402	4.44427	4.72968	4.64786	4.25647	3.62504	2.90472	2.31285
S2 T28	2	LP	4	1	-28.5803	-29.2159	-29.9547	-30.7728	-31.6493	-32.5575	-33.4583	-34.3041	-35.0529	-35.6842	-36.1971	-36.5861	-36.824	-36.8672	-36.6656	-36.1742	-35.36	-34.1891	-32.6284	-30.6781	-28.3964	-25.8777	-23.1993	-20.3937	-17.4904	-14.5871	-11.8446	-9.38961	-7.22769	-5.25536	-3.36475	-1.54733	0.08543	1.37637	2.23237	2.68616	2.84719	2.79542	2.54542	2.11277	1.5857	1.11434	0.83239	0.80222	1.01317
S2 T29	2	LP	4	1	-30.435	-31.1708	-32.0172	-32.9355	-33.8626	-34.7277	-35.4769	-36.09	-36.576	-36.9555	-37.2361	-37.3975	-37.3983	-37.1984	-36.7818	-36.1639	-35.3681	-34.4042	-33.2749	-31.9772	-30.4961	-28.8091	-26.89	-24.7123	-22.2688	-19.6111	-16.8645	-14.1882	-11.7155	-9.50699	-7.52684	-5.66021	-3.79242	-1.91283	-0.15617	1.25799	2.15005	2.47896	2.33445	1.85416	1.16623	0.39285	-0.33084	-0.86685	-1.11625
S2 T30	2	LP	4	1	-30.7775	-31.5328	-32.4277	-33.4496	-34.5434	-35.6276	-36.6259	-37.4913	-38.2123	-38.8035	-39.2892	-39.6835	-39.9731	-40.1148	-40.0495	-39.7249	-39.1076	-38.186	-36.9707	-35.4804	-33.7287	-31.7293	-29.515	-27.1486	-24.7038	-22.2343	-19.7635	-17.299	-14.8602	-12.4828	-10.1962	-8.00187	-5.87702	-3.81769	-1.88788	-0.22486	1.01361	1.72529	1.90537	1.63065	1.01971	0.21214	-0.64082	-1.39798	-1.95236
S3 T31	3	LP	4	1	-35.6008	-36.3321	-37.2178	-38.2205	-39.2997	-40.4179	-41.5468	-42.6757	-43.8019	-44.9103	-45.949	-46.833	-47.4732	-47.8026	-47.7829	-47.3994	-46.6667	-45.6321	-44.3591	-42.9043	-41.3007	-39.5409	-37.5652	-35.2864	-32.6499	-29.6867	-26.5057	-23.2467	-20.0384	-16.9643	-14.0565	-11.3453	-8.95118	-7.08679	-5.903	-5.34606	-5.20758	-5.32892	-5.68183	-6.21046	-6.70277	-6.93572	-6.87847	-6.65845	-6.39709
S3 T32	3	LP	4	1	-32.4734	-32.9698	-33.5905	-34.3243	-35.1352	-35.9774	-36.8202	-37.6581	-38.4989	-39.3477	-40.1977	-41.027	-41.8022	-42.4808	-43.0121	-43.3433	-43.4334	-43.2661	-42.8483	-42.194	-41.3133	-40.2138	-38.901	-37.3643	-35.5705	-33.4758	-31.0523	-28.3277	-25.4096	-22.4518	-19.5706	-16.79	-14.0714	-11.4147	-8.95946	-6.96252	-5.61973	-4.90297	-4.64114	-4.73489	-5.19117	-5.96314	-6.83881	-7.50172	-7.69912
S3 T33	3	LP	4	1	-34.805	-35.619	-36.5348	-37.5361	-38.601	-39.7086	-40.8385	-41.9661	-43.057	-44.0687	-44.9565	-45.6751	-46.1744	-46.4029	-46.3204	-45.9036	-45.1433	-44.0442	-42.6204	-40.8914	-38.8881	-36.6488	-34.2059	-31.5815	-28.802	-25.9229	-23.0227	-20.17	-17.3934	-14.6836	-12.0548	-9.61841	-7.5659	-6.05366	-5.11436	-4.67064	-4.62007	-4.88284	-5.35986	-5.89892	-6.32924	-6.50874	-6.3618	-5.91413	-5.29804
S3 T34	3	LP	4	1	-34.137	-34.9664	-35.9403	-37.0397	-38.2403	-39.5062	-40.7878	-42.028	-43.1709	-44.172	-45.0019	-45.6399	-46.0645	-46.2498	-46.1799	-45.8657	-45.3457	-44.6679	-43.8618	-42.9219	-41.8214	-40.5417	-39.0799	-37.4291	-35.569	-33.4838	-31.1784	-28.6754	-25.9988	-23.159	-20.1552	-17.0029	-13.7679	-10.5977	-7.73882	-5.48367	-4.01449	-3.27235	-3.0327	-3.10914	-3.42818	-3.92321	-4.4303	-4.75186	-4.79219
S3 T35	3	LP	4	1	-35.2575	-36.1724	-37.1383	-38.1202	-39.0958	-40.0501	-40.9722	-41.8535	-42.682	-43.4361	-44.0877	-44.6075	-44.9669	-45.1382	-45.0936	-44.8147	-44.3084	-43.6081	-42.7558	-41.7814	-40.6943	-39.4899	-38.1559	-36.6706	-35.002	-33.1164	-30.9871	-28.6054	-25.9873	-23.1682	-20.1923	-17.113	-14.001	-10.968	-8.20689	-5.97858	-4.47544	-3.66651	-3.31882	-3.18868	-3.17881	-3.32608	-3.66725	-4.14007	-4.6171
S3 T36	3	LP	4	6	-31.3939	-31.7595	-32.2406	-32.8525	-33.5998	-34.4653	-35.4186	-36.4334	-37.4923	-38.5832	-39.694	-40.8085	-41.9048	-42.9506	-43.899	-44.6907	-45.266	-45.5829	-45.6278	-45.4032	-44.9103	-44.1472	-43.1176	-41.8296	-40.2828	-38.4654	-36.3688	-34.0067	-31.4186	-28.6618	-25.8036	-22.9288	-20.1462	-17.5638	-15.2357	-13.1416	-11.2387	-9.52756	-8.04496	-6.803	-5.76428	-4.87854	-4.12654	-3.52346	-3.09014
S3 T37	3	LP	4	1	-31.876	-32.9044	-34.1187	-35.4766	-36.924	-38.4021	-39.8532	-41.2262	-42.4825	-43.6023	-44.574	-45.3794	-45.9904	-46.3692	-46.4728	-46.2721	-45.7702	-44.9984	-44.0015	-42.8287	-41.5251	-40.1294	-38.6653	-37.123	-35.4512	-33.5712	-31.402	-28.8815	-25.9872	-22.7515	-19.2647	-15.6522	-12.0445	-8.56984	-5.38995	-2.75344	-0.95061	-0.09292	0.05696	-0.08287	-0.23543	-0.36743	-0.52769	-0.67613	-0.70425
S3 T38	3	LP	4	1	-37.1587	-38.5461	-40.0289	-41.5526	-43.0281	-44.3699	-45.5293	-46.4853	-47.2273	-47.746	-48.0277	-48.0503	-47.7916	-47.2477	-46.4424	-45.4269	-44.2649	-43.008	-41.6868	-40.3119	-38.872	-37.3403	-35.6871	-33.8908	-31.9417	-29.8326	-27.5516	-25.0838	-22.4103	-19.5057	-16.3642	-13.0509	-9.75357	-6.79099	-4.506	-3.05639	-2.3055	-1.97272	-1.8823	-2.04376	-2.52309	-3.27565	-4.10529	-4.7692	-5.10203
S3 T39	3	LP	4	1	-35.8214	-36.7571	-37.7968	-38.9175	-40.084	-41.2518	-42.3715	-43.3988	-44.3062	-45.0799	-45.7086	-46.1743	-46.448	-46.4869	-46.2407	-45.6791	-44.8184	-43.7128	-42.4235	-41.0047	-39.5072	-37.9677	-36.3767	-34.664	-32.7199	-30.4353	-27.7434	-24.6475	-21.2349	-17.6688	-14.1431	-10.8243	-7.81889	-5.19786	-3.0475	-1.45669	-0.42597	0.1915	0.61974	1.01778	1.41378	1.75803	2.00568	2.14684	2.19166
S3 T40	3	LP	4	1	-31.7104	-32.5033	-33.4769	-34.6115	-35.8683	-37.2001	-38.5673	-39.9464	-41.3222	-42.6694	-43.9386	-45.0554	-45.9287	-46.4659	-46.596	-46.2892	-45.5634	-44.4876	-43.1772	-41.7674	-40.3772	-39.071	-37.8341	-36.6018	-35.3022	-33.8615	-32.189	-30.1866	-27.7788	-24.9444	-21.7275	-18.2172	-14.5166	-10.7351	-7.02389	-3.63775	-0.95305	0.69929	1.34599	1.43014	1.46163	1.65905	1.94945	2.20628	2.41072
S3 T41	3	LP	4	1	-32.1882	-32.6265	-33.2511	-34.0767	-35.0842	-36.2234	-37.438	-38.6734	-39.8697	-40.9713	-41.9436	-42.7587	-43.3815	-43.7777	-43.9296	-43.8457	-43.5373	-42.9946	-42.2028	-41.1709	-39.944	-38.5827	-37.1125	-35.4909	-33.6408	-31.5124	-29.1078	-26.471	-23.6597	-20.7065	-17.6015	-14.3215	-10.9077	-7.54976	-4.60049	-2.42563	-1.16336	-0.6749	-0.74351	-1.22904	-2.01936	-2.91806	-3.64583	-3.9708	-3.81327
S3 T42	3	LP	4	1	-33.8725	-34.7424	-35.737	-36.8635	-38.1113	-39.4337	-40.7669	-42.0623	-43.287	-44.4124	-45.4105	-46.2478	-46.8798	-47.2487	-47.2949	-46.978	-46.2835	-45.2258	-43.8563	-42.2492	-40.4621	-38.505	-36.3373	-33.9009	-31.1667	-28.1589	-24.956	-21.6628	-18.3545	-15.0308	-11.6456	-8.24166	-5.07335	-2.56154	-1.06808	-0.68544	-1.21817	-2.32621	-3.65527	-4.86826	-5.65454	-5.78764	-5.19536	-3.98226	-2.39576
S3 T43	3	LP	4	1	-34.388	-35.1785	-36.1027	-37.1374	-38.2426	-39.3708	-40.478	-41.5255	-42.4742	-43.2837	-43.9278	-44.4059	-44.7216	-44.8652	-44.8164	-44.5583	-44.09	-43.4346	-42.6309	-41.7126	-40.7011	-39.61	-38.4414	-37.1847	-35.8173	-34.3022	-32.5927	-30.6424	-28.4139	-25.88	-23.0279	-19.8797	-16.5137	-13.0516	-9.62462	-6.37374	-3.48264	-1.16459	0.45808	1.46314	2.05402	2.38487	2.48717	2.33875	1.99013
S3 T44	3	LP	4	1	-35.9512	-36.7291	-37.6085	-38.5714	-39.5902	-40.6369	-41.6843	-42.7014	-43.6568	-44.5242	-45.2844	-45.9108	-46.3576	-46.5683	-46.4961	-46.1199	-45.4406	-44.4744	-43.2538	-41.8244	-40.2363	-38.533	-36.7323	-34.813	-32.7258	-30.4225	-27.8772	-25.0891	-22.0757	-18.857	-15.4464	-11.8753	-8.25829	-4.85845	-2.05439	-0.15716	0.79348	1.00946	0.7287	0.06092	-0.95645	-2.21833	-3.50311	-4.55412	-5.18453
S3 T45	3	LP	4	1	-34.0402	-34.9787	-36.1135	-37.3883	-38.7111	-39.9899	-41.164	-42.2019	-43.0909	-43.8274	-44.4081	-44.8305	-45.0941	-45.1894	-45.0875	-44.7552	-44.1777	-43.3604	-42.3167	-41.0679	-39.6451	-38.0821	-36.3871	-34.5217	-32.4233	-30.0486	-27.392	-24.4752	-21.3278	-17.9766	-14.453	-10.8299	-7.29376	-4.19283	-1.93025	-0.72354	-0.48584	-0.94406	-1.81639	-2.87794	-3.94001	-4.8239	-5.36165	-5.42291	-4.94736
S1 T1	1	LP	6	11	-27.8135	-27.9753	-27.7982	-27.6885	-27.8734	-28.147	-28.4577	-28.7693	-28.9124	-28.8352	-28.6238	-28.3481	-28.0759	-27.9123	-27.8473	-27.7578	-27.5812	-27.3474	-27.1238	-26.9201	-26.7596	-26.6875	-26.7044	-26.7884	-26.9794	-27.2514	-27.4824	-27.6033	-27.6294	-27.6354	-27.728	-27.8332	-27.9341	-28.0061	-28.012	-28.0344	-28.1076	-28.1995	-28.268	-28.2554	-28.2417	-28.2827	-28.3708	-28.4668	-28.5321
S1 T2	1	LP	6	11	-35.4856	-35.7183	-35.9653	-36.2245	-36.4946	-36.7691	-37.0402	-37.3082	-37.5741	-37.8267	-38.0571	-38.272	-38.4725	-38.6504	-38.8127	-38.9755	-39.1389	-39.2989	-39.461	-39.6201	-39.7707	-39.9145	-40.0526	-40.1825	-40.3008	-40.4062	-40.4961	-40.5648	-40.6042	-40.6009	-40.5379	-40.405	-40.2155	-39.9758	-39.6626	-39.2557	-38.7486	-38.1411	-37.4502	-36.6938	-35.8545	-34.8906	-33.7531	-32.4263	-30.9102
S1 T3	1	LP	6	11	-35.5411	-35.7874	-36.0607	-36.3626	-36.6959	-37.0565	-37.4323	-37.8125	-38.1886	-38.5486	-38.8753	-39.1605	-39.4154	-39.6592	-39.9021	-40.1378	-40.3498	-40.5292	-40.6818	-40.8254	-40.9721	-41.1177	-41.2503	-41.3652	-41.464	-41.5424	-41.5923	-41.6123	-41.6127	-41.6069	-41.5941	-41.5577	-41.4763	-41.3433	-41.1665	-40.9549	-40.706	-40.4075	-40.0576	-39.6641	-39.235	-38.776	-38.2766	-37.7054	-37.0338
S1 T4	1	LP	6	11	-33.5302	-33.8057	-34.0968	-34.4032	-34.7238	-35.0577	-35.396	-35.7239	-36.0383	-36.3391	-36.6202	-36.8833	-37.1373	-37.3971	-37.6712	-37.954	-38.2298	-38.4746	-38.6756	-38.842	-38.9923	-39.1405	-39.2983	-39.4752	-39.6656	-39.8571	-40.0363	-40.1842	-40.2882	-40.3444	-40.3625	-40.3622	-40.3596	-40.3497	-40.3102	-40.2319	-40.1182	-39.9654	-39.7649	-39.5135	-39.2177	-38.8821	-38.5097	-38.1024	-37.6571
S1 T5	1	LP	6	11	-36.5723	-36.791	-37.0298	-37.2704	-37.5102	-37.7539	-37.9945	-38.2154	-38.4064	-38.5682	-38.7062	-38.8262	-38.9296	-39.0192	-39.1047	-39.2017	-39.3206	-39.4553	-39.5963	-39.7366	-39.872	-40.0011	-40.1208	-40.2276	-40.3242	-40.4209	-40.5213	-40.6162	-40.6975	-40.7575	-40.787	-40.7822	-40.7485	-40.6984	-40.6368	-40.556	-40.4486	-40.313	-40.1459	-39.9347	-39.6732	-39.3624	-38.9997	-38.5811	-38.1104
S1 T6	1	LP	6	11	-26.7503	-27.0033	-27.2331	-27.4346	-27.6224	-27.833	-28.098	-28.4208	-28.7732	-29.1379	-29.5333	-29.9523	-30.3725	-30.8018	-31.2437	-31.6999	-32.1718	-32.6578	-33.1548	-33.6539	-34.1455	-34.6192	-35.0697	-35.4977	-35.9009	-36.2669	-36.5867	-36.8696	-37.1395	-37.4277	-37.7372	-38.0312	-38.2977	-38.5464	-38.781	-39.0081	-39.2401	-39.4804	-39.722	-39.957	-40.1808	-40.402	-40.6316	-40.8714	-41.11
S1 T7	1	LP	6	11	-26.1318	-26.3277	-26.5555	-26.8252	-27.1448	-27.5116	-27.9056	-28.3192	-28.7607	-29.2114	-29.6466	-30.0732	-30.51	-30.9768	-31.4692	-31.9637	-32.4714	-33.0105	-33.5795	-34.1628	-34.7432	-35.3095	-35.8576	-36.379	-36.8556	-37.2781	-37.6504	-37.9819	-38.2795	-38.5483	-38.8068	-39.0836	-39.4052	-39.7682	-40.1324	-40.4622	-40.733	-40.9457	-41.1207	-41.2752	-41.4108	-41.5147	-41.5743	-41.5836	-41.5245
S1 T8	1	LP	6	11	-24.054	-24.1162	-24.206	-24.3232	-24.4628	-24.6224	-24.8061	-25.0064	-25.2063	-25.4186	-25.6655	-25.9596	-26.3015	-26.691	-27.1236	-27.5934	-28.1078	-28.6883	-29.3458	-30.0494	-30.7609	-31.4688	-32.1788	-32.8773	-33.5465	-34.1957	-34.8303	-35.4319	-35.9864	-36.4946	-36.9643	-37.4038	-37.8236	-38.2355	-38.6407	-39.0405	-39.442	-39.8409	-40.2258	-40.5969	-40.9536	-41.2667	-41.5072	-41.6986	-41.8793
S1 T9	1	LP	6	11	-26.8129	-26.8955	-27.0402	-27.268	-27.584	-27.9776	-28.4294	-28.9312	-29.4692	-30.0171	-30.558	-31.0909	-31.6148	-32.125	-32.6223	-33.1239	-33.6361	-34.1501	-34.6582	-35.1606	-35.6473	-36.1042	-36.5214	-36.8908	-37.2237	-37.557	-37.9223	-38.3136	-38.6966	-39.0399	-39.3369	-39.5919	-39.8155	-40.0215	-40.2236	-40.4253	-40.6093	-40.7657	-40.9045	-41.036	-41.1619	-41.272	-41.3432	-41.3425	-41.2461
S1 T10	1	LP	6	11	-28.1251	-28.4951	-28.9027	-29.3206	-29.7273	-30.1345	-30.5487	-30.9823	-31.4365	-31.9125	-32.4127	-32.9306	-33.4617	-34.0012	-34.5448	-35.0797	-35.5895	-36.0704	-36.5325	-36.989	-37.443	-37.8872	-38.3109	-38.7084	-39.0827	-39.4335	-39.749	-40.0237	-40.2645	-40.4796	-40.6734	-40.8471	-41.0061	-41.1621	-41.3201	-41.4749	-41.6222	-41.7629	-41.9016	-42.0391	-42.1685	-42.2793	-42.3605	-42.4091	-42.4245
S1 T11	1	LP	6	11	-22.2467	-22.4923	-22.7879	-23.1376	-23.5385	-23.9805	-24.4679	-25.0126	-25.6114	-26.2435	-26.8999	-27.5724	-28.2513	-28.931	-29.6031	-30.2511	-30.8733	-31.4748	-32.0459	-32.5806	-33.0887	-33.574	-34.0382	-34.4883	-34.9302	-35.3583	-35.7677	-36.1675	-36.5615	-36.9503	-37.3387	-37.7242	-38.0906	-38.4286	-38.7419	-39.0259	-39.284	-39.5225	-39.7157	-39.8377	-39.8905	-39.8787	-39.7967	-39.6643	-39.5315
S1 T12	1	LP	6	11	-23.1899	-23.4833	-23.8329	-24.2394	-24.6985	-25.2018	-25.7547	-26.3571	-26.9855	-27.6187	-28.2543	-28.8934	-29.5283	-30.1489	-30.7469	-31.3187	-31.8709	-32.4092	-32.9304	-33.4359	-33.9336	-34.4191	-34.8772	-35.3001	-35.6921	-36.0618	-36.4187	-36.7679	-37.1138	-37.4644	-37.8173	-38.1551	-38.4592	-38.733	-38.998	-39.2589	-39.5019	-39.7147	-39.8785	-39.9673	-39.9806	-39.9355	-39.8354	-39.6646	-39.4079
S1 T13	1	LP	6	11	-26.0845	-26.4638	-26.8711	-27.2986	-27.7436	-28.2056	-28.6753	-29.1392	-29.5911	-30.028	-30.4423	-30.8321	-31.2033	-31.5735	-31.9647	-32.3954	-32.8699	-33.3765	-33.8932	-34.3946	-34.8665	-35.3013	-35.6887	-36.018	-36.3096	-36.6116	-36.9297	-37.2354	-37.5146	-37.7693	-38.0002	-38.2142	-38.4157	-38.6018	-38.7622	-38.879	-38.9256	-38.8851	-38.7626	-38.568	-38.309	-37.9953	-37.6335	-37.2289	-36.7818
S1 T14	1	LP	6	11	-24.3806	-24.5245	-24.717	-24.9635	-25.2697	-25.6542	-26.1282	-26.6823	-27.2911	-27.929	-28.5785	-29.2212	-29.8374	-30.4189	-30.9659	-31.4775	-31.9471	-32.3767	-32.7723	-33.1428	-33.4914	-33.8144	-34.1165	-34.4092	-34.7154	-35.0539	-35.4146	-35.7589	-36.0447	-36.2596	-36.4269	-36.5723	-36.707	-36.8423	-36.975	-37.0907	-37.1785	-37.2351	-37.2545	-37.2442	-37.2152	-37.1646	-37.0708	-36.9154	-36.6995
S1 T15	1	LP	6	11	-28.3201	-28.3399	-28.3892	-28.481	-28.6204	-28.815	-29.0726	-29.3954	-29.7824	-30.2341	-30.7493	-31.3216	-31.9453	-32.6084	-33.2819	-33.9298	-34.5224	-35.0444	-35.4959	-35.8849	-36.2209	-36.5168	-36.7946	-37.0774	-37.3761	-37.6786	-37.9583	-38.1907	-38.3696	-38.5098	-38.6243	-38.7168	-38.7914	-38.8484	-38.8799	-38.8754	-38.8273	-38.7328	-38.6055	-38.4707	-38.3322	-38.1564	-37.8935	-37.5088	-36.9989
S2 T16	2	LP	6	11	-24.8638	-25.1866	-25.5203	-25.8792	-26.3023	-26.8254	-27.4078	-28.0103	-28.6328	-29.2783	-29.9366	-30.5927	-31.2506	-31.9124	-32.5657	-33.1969	-33.8023	-34.3757	-34.9123	-35.4137	-35.8907	-36.3331	-36.746	-37.1529	-37.5683	-37.9852	-38.388	-38.7613	-39.0967	-39.3971	-39.6616	-39.9035	-40.1472	-40.395	-40.6262	-40.8174	-40.9748	-41.1153	-41.2437	-41.3615	-41.4701	-41.5608	-41.6156	-41.6257	-41.6113
S2 T17	2	LP	6	11	-28.0454	-28.2465	-28.4898	-28.7296	-29.0036	-29.3399	-29.7074	-30.0834	-30.4861	-30.9157	-31.3679	-31.8405	-32.3375	-32.8487	-33.3562	-33.8543	-34.3653	-34.8952	-35.4378	-35.9817	-36.4991	-36.9881	-37.4624	-37.9221	-38.3429	-38.7135	-39.064	-39.422	-39.7826	-40.1226	-40.4453	-40.758	-41.037	-41.2617	-41.4412	-41.5915	-41.7092	-41.7998	-41.8924	-42.002	-42.1173	-42.2232	-42.3092	-42.3801	-42.4283
S2 T18	2	LP	6	11	-31.4308	-31.5902	-31.7489	-31.9229	-32.1226	-32.3509	-32.6118	-32.9102	-33.2515	-33.6467	-34.0876	-34.5507	-35.0265	-35.5056	-35.9821	-36.4554	-36.9158	-37.3658	-37.8233	-38.2854	-38.7296	-39.126	-39.4652	-39.7667	-40.0409	-40.2782	-40.4941	-40.7182	-40.9525	-41.1704	-41.3691	-41.5881	-41.8372	-42.0739	-42.2746	-42.4425	-42.5716	-42.6633	-42.737	-42.7998	-42.8423	-42.8545	-42.8099	-42.7051	-42.5718
S2 T19	2	LP	6	11	-26.9489	-27.2042	-27.5214	-27.9382	-28.4663	-29.0624	-29.6913	-30.3257	-30.9378	-31.5231	-32.0915	-32.6437	-33.1751	-33.7084	-34.2549	-34.7973	-35.321	-35.8441	-36.384	-36.9292	-37.4641	-37.975	-38.4338	-38.8266	-39.1609	-39.4643	-39.7454	-39.9944	-40.2124	-40.4312	-40.6662	-40.8908	-41.0809	-41.2379	-41.3766	-41.4957	-41.5931	-41.6815	-41.7596	-41.8152	-41.8255	-41.7884	-41.7319	-41.6726	-41.5978
S2 T20	2	LP	6	11	-24.66	-24.9491	-25.3034	-25.7039	-26.1475	-26.6265	-27.1248	-27.636	-28.1702	-28.7287	-29.3075	-29.9044	-30.5212	-31.1584	-31.8107	-32.4642	-33.1097	-33.7414	-34.3531	-34.9397	-35.5031	-36.0527	-36.5922	-37.1264	-37.6559	-38.1702	-38.6655	-39.1475	-39.6111	-40.0429	-40.4376	-40.8032	-41.1537	-41.4902	-41.7962	-42.0572	-42.2714	-42.4457	-42.5823	-42.6702	-42.7149	-42.7252	-42.6783	-42.5552	-42.3645
S2 T21	2	LP	6	11	-26.4574	-26.7337	-27.0244	-27.3281	-27.6473	-27.9941	-28.3747	-28.7896	-29.2454	-29.7515	-30.312	-30.9263	-31.5916	-32.3015	-33.0424	-33.7956	-34.5445	-35.2749	-35.976	-36.6451	-37.2863	-37.9037	-38.496	-39.0598	-39.5943	-40.099	-40.5675	-40.9881	-41.3503	-41.6464	-41.8694	-42.0076	-42.0442	-41.9685	-41.7788	-41.4756	-41.0561	-40.513	-39.8363	-39.009	-38.0078	-36.8062	-35.3796	-33.7222	-31.8545
S2 T22	2	LP	6	11	-28.838	-29.1421	-29.4599	-29.7796	-30.1107	-30.4639	-30.8316	-31.223	-31.6462	-32.0854	-32.5314	-32.9886	-33.4641	-33.9601	-34.4728	-34.993	-35.5086	-36.0005	-36.453	-36.8706	-37.2629	-37.6365	-38.0012	-38.3628	-38.7298	-39.1158	-39.5339	-39.9704	-40.3816	-40.7271	-41.012	-41.264	-41.4863	-41.6755	-41.8407	-41.9836	-42.0859	-42.1369	-42.1448	-42.1136	-42.0329	-41.8982	-41.7137	-41.4675	-41.1461
S2 T23	2	LP	6	11	-29.0085	-29.2479	-29.5496	-29.9162	-30.3297	-30.7741	-31.2419	-31.7261	-32.2206	-32.7225	-33.2311	-33.736	-34.2228	-34.6809	-35.112	-35.5207	-35.9146	-36.2983	-36.671	-37.0316	-37.3892	-37.7483	-38.0815	-38.3739	-38.6589	-38.9511	-39.2379	-39.5013	-39.7386	-39.9644	-40.2024	-40.4449	-40.6572	-40.8279	-40.973	-41.111	-41.2525	-41.3903	-41.507	-41.6048	-41.6959	-41.7799	-41.8556	-41.9058	-41.8868
S2 T24	2	LP	6	11	-29.1554	-29.5302	-29.9171	-30.3163	-30.7297	-31.1551	-31.5915	-32.0371	-32.4864	-32.9376	-33.3924	-33.8521	-34.3088	-34.7554	-35.1911	-35.6109	-36.0165	-36.408	-36.7814	-37.1387	-37.498	-37.8725	-38.2493	-38.6083	-38.9359	-39.2322	-39.5055	-39.7682	-40.0283	-40.295	-40.5647	-40.8128	-41.0259	-41.2237	-41.4192	-41.6013	-41.755	-41.8652	-41.9313	-41.965	-41.9629	-41.9087	-41.8013	-41.6586	-41.4894
S2 T25	2	LP	6	11	-26.7828	-27.0121	-27.2612	-27.5223	-27.7978	-28.0945	-28.4121	-28.7526	-29.1177	-29.499	-29.8918	-30.304	-30.7505	-31.2334	-31.7449	-32.2737	-32.805	-33.332	-33.8506	-34.3453	-34.8191	-35.2841	-35.7391	-36.1851	-36.6233	-37.0571	-37.4869	-37.9061	-38.3097	-38.6857	-39.0303	-39.3402	-39.6155	-39.8879	-40.1806	-40.4723	-40.7414	-40.9836	-41.2086	-41.4209	-41.6059	-41.7574	-41.8708	-41.9368	-41.9497
S2 T26	2	LP	6	11	-26.7618	-26.8399	-26.9203	-27.0162	-27.1252	-27.2376	-27.3449	-27.4679	-27.6089	-27.7437	-27.8633	-27.9794	-28.1242	-28.3222	-28.5771	-28.8756	-29.2159	-29.6068	-30.0514	-30.5472	-31.0831	-31.6463	-32.2346	-32.834	-33.4332	-34.0183	-34.5723	-35.0758	-35.5115	-35.8765	-36.1718	-36.4178	-36.6525	-36.9152	-37.2469	-37.6624	-38.1342	-38.6254	-39.1066	-39.5419	-39.9007	-40.1824	-40.383	-40.4846	-40.4951
S2 T27	2	LP	6	11	-24.6731	-24.857	-25.0611	-25.3009	-25.58	-25.911	-26.2989	-26.7309	-27.1969	-27.6977	-28.2246	-28.7681	-29.3224	-29.8825	-30.4405	-30.9923	-31.535	-32.0644	-32.5781	-33.079	-33.5753	-34.0635	-34.5421	-35.0101	-35.4657	-35.9143	-36.3538	-36.7749	-37.1711	-37.5446	-37.8946	-38.2234	-38.5373	-38.8245	-39.0804	-39.3159	-39.5263	-39.7019	-39.8388	-39.9203	-39.9237	-39.8485	-39.7134	-39.5262	-39.2797
S2 T28	2	LP	6	11	-28.6598	-28.9138	-29.176	-29.4292	-29.6807	-29.9507	-30.2463	-30.5827	-30.9673	-31.3808	-31.8112	-32.2582	-32.7289	-33.219	-33.7141	-34.22	-34.7292	-35.2053	-35.6461	-36.0703	-36.4749	-36.8632	-37.2295	-37.5672	-37.8957	-38.2117	-38.4892	-38.7488	-39.0256	-39.3191	-39.5993	-39.8477	-40.0535	-40.2197	-40.359	-40.4746	-40.5718	-40.6384	-40.6443	-40.5813	-40.4591	-40.2612	-39.9819	-39.631	-39.2259
S2 T29	2	LP	6	11	-25.871	-26.2487	-26.6754	-27.1548	-27.6791	-28.2369	-28.8205	-29.4297	-30.0552	-30.6781	-31.2841	-31.8789	-32.47	-33.0446	-33.596	-34.1244	-34.6286	-35.1016	-35.5387	-35.9422	-36.3193	-36.6783	-37.0272	-37.413	-37.8425	-38.2406	-38.5592	-38.8453	-39.1377	-39.4153	-39.6529	-39.8559	-40.0253	-40.1501	-40.2279	-40.2525	-40.2229	-40.1495	-40.075	-40.0359	-40.0072	-39.923	-39.7607	-39.5349	-39.2512
S2 T30	2	LP	6	11	-25.2456	-25.5498	-25.8868	-26.2581	-26.6527	-27.0678	-27.506	-27.9692	-28.4551	-28.9545	-29.4624	-29.9771	-30.4942	-31.0115	-31.533	-32.0605	-32.5839	-33.0825	-33.5508	-34.0084	-34.471	-34.9309	-35.3748	-35.7926	-36.1904	-36.5733	-36.9381	-37.2876	-37.6215	-37.9264	-38.1987	-38.4485	-38.6836	-38.8977	-39.0816	-39.2447	-39.3967	-39.5271	-39.6197	-39.6764	-39.7086	-39.7053	-39.6433	-39.5173	-39.328
S3 T31	3	LP	6	6	-26.3166	-26.4333	-26.5726	-26.7548	-26.9929	-27.3098	-27.6909	-28.1211	-28.6079	-29.158	-29.7741	-30.4627	-31.2407	-32.0564	-32.8304	-33.5455	-34.2174	-34.8511	-35.4327	-35.9491	-36.4077	-36.8486	-37.2635	-37.6611	-38.1264	-38.6859	-39.3114	-39.9489	-40.5047	-40.8721	-40.9816	-40.7281	-40.0425	-38.8809	-37.1293	-34.6725	-31.5716	-28.0339	-24.2759	-20.3771	-16.4128	-12.612	-9.14714	-6.11804	-3.45485
S3 T32	3	LP	6	3	-24.5368	-24.8571	-25.2157	-25.6353	-26.114	-26.652	-27.2455	-27.8891	-28.5934	-29.3476	-30.1203	-30.9025	-31.6714	-32.3958	-33.0871	-33.7627	-34.3989	-35.0083	-35.6042	-36.1846	-36.7386	-37.2502	-37.7061	-38.127	-38.5532	-38.9776	-39.4107	-39.8736	-40.3393	-40.7747	-41.1844	-41.571	-41.9319	-42.2777	-42.6126	-42.9337	-43.2144	-43.4013	-43.4441	-43.329	-43.0827	-42.6611	-41.97	-40.9459	-39.5108
S3 T33	3	LP	6	11	-28.3203	-28.7403	-29.1838	-29.6578	-30.1608	-30.6824	-31.2156	-31.7592	-32.3012	-32.8258	-33.3311	-33.8201	-34.2926	-34.7485	-35.1912	-35.6289	-36.0642	-36.4918	-36.9078	-37.314	-37.72	-38.1308	-38.5331	-38.912	-39.2628	-39.5789	-39.8689	-40.1664	-40.4911	-40.8167	-41.0996	-41.3257	-41.5059	-41.6636	-41.8189	-41.9643	-42.0642	-42.0723	-41.9437	-41.6371	-41.1181	-40.3628	-39.355	-38.0711	-36.4713
S3 T34	3	LP	6	6	-24.4051	-24.7297	-25.0985	-25.5373	-26.0418	-26.5778	-27.1493	-27.7763	-28.449	-29.1623	-29.9163	-30.7058	-31.5195	-32.3661	-33.2434	-34.0872	-34.8546	-35.5524	-36.1998	-36.8046	-37.3681	-37.9077	-38.4501	-38.9815	-39.4972	-40.0187	-40.5403	-40.985	-41.2553	-41.2985	-41.106	-40.691	-40.0297	-39.0551	-37.6705	-35.8135	-33.5358	-30.9252	-28.0322	-24.8794	-21.5606	-18.2806	-15.203	-12.3684	-9.78673
S3 T35	3	LP	6	6	-25.6047	-25.928	-26.2858	-26.6839	-27.1246	-27.6124	-28.1679	-28.7933	-29.5012	-30.2944	-31.1521	-32.051	-32.9474	-33.8193	-34.6746	-35.4769	-36.1608	-36.7345	-37.2441	-37.7279	-38.2054	-38.6412	-39.0206	-39.3496	-39.6454	-39.9163	-40.1416	-40.3055	-40.3668	-40.2659	-39.9573	-39.3909	-38.5159	-37.2716	-35.6074	-33.4738	-30.7717	-27.4059	-23.55	-19.4998	-15.5732	-12.0179	-8.93838	-6.44148	-4.63316
S3 T36	3	LP	6	6	-22.7512	-23.0918	-23.497	-23.9616	-24.4804	-25.0428	-25.6411	-26.2776	-26.9585	-27.6851	-28.4453	-29.2171	-29.991	-30.7707	-31.5467	-32.3112	-33.0687	-33.8239	-34.5792	-35.3323	-36.0765	-36.8126	-37.5347	-38.2098	-38.7974	-39.251	-39.5161	-39.5368	-39.2669	-38.6981	-37.8468	-36.7188	-35.3091	-33.6005	-31.57	-29.2172	-26.5733	-23.7003	-20.6796	-17.6029	-14.5652	-11.6826	-9.10885	-6.98676	-5.37422
S3 T37	3	LP	6	6	-25.6142	-25.9581	-26.3295	-26.7299	-27.1629	-27.6343	-28.1498	-28.7123	-29.3224	-29.9698	-30.6352	-31.3077	-31.9819	-32.6485	-33.2962	-33.9196	-34.5203	-35.0934	-35.6276	-36.1167	-36.5596	-36.9595	-37.3248	-37.665	-37.978	-38.2372	-38.4038	-38.4415	-38.3293	-38.0783	-37.7192	-37.2457	-36.5875	-35.6668	-34.4387	-32.8916	-31.0398	-28.9191	-26.5761	-24.0463	-21.3572	-18.563	-15.76	-13.0728	-10.6198
S3 T38	3	LP	6	11	-25.6615	-25.8663	-26.0967	-26.353	-26.63	-26.9218	-27.2233	-27.5304	-27.8421	-28.1612	-28.4923	-28.8445	-29.2249	-29.6345	-30.0703	-30.5275	-31.002	-31.4889	-31.9836	-32.4826	-32.9793	-33.4619	-33.9055	-34.2923	-34.6457	-34.9978	-35.3548	-35.7028	-36.0314	-36.3407	-36.6255	-36.8751	-37.081	-37.2415	-37.3621	-37.4485	-37.4947	-37.4734	-37.3317	-36.9955	-36.4052	-35.5475	-34.4536	-33.1721	-31.7207
S3 T39	3	LP	6	6	-26.4882	-26.7431	-26.9975	-27.2736	-27.5898	-27.9405	-28.3135	-28.7156	-29.1529	-29.6201	-30.1157	-30.6424	-31.2063	-31.7852	-32.3623	-32.9397	-33.5213	-34.1085	-34.6851	-35.237	-35.774	-36.3042	-36.8223	-37.3573	-37.9264	-38.5303	-39.0833	-39.4397	-39.4505	-38.9772	-37.9277	-36.255	-33.9465	-31.0136	-27.461	-23.4004	-19.2713	-15.5595	-12.3411	-9.52205	-7.19227	-5.44868	-4.24311	-3.36004	-2.73601
S3 T40	3	LP	6	3	-23.4758	-23.696	-23.9353	-24.1944	-24.4749	-24.7804	-25.1132	-25.4738	-25.8627	-26.2797	-26.7224	-27.188	-27.6749	-28.1799	-28.6982	-29.224	-29.7559	-30.3029	-30.8836	-31.4999	-32.1339	-32.7763	-33.416	-34.0325	-34.6247	-35.2065	-35.784	-36.3547	-36.9102	-37.4341	-37.9058	-38.3011	-38.5842	-38.7119	-38.6458	-38.3693	-37.9017	-37.2852	-36.5387	-35.6283	-34.489	-33.0707	-31.3634	-29.4134	-27.2904
S3 T41	3	LP	6	6	-21.6067	-21.8014	-22.0129	-22.2531	-22.5374	-22.8785	-23.2864	-23.7673	-24.3248	-24.9624	-25.6853	-26.4988	-27.3884	-28.3129	-29.2359	-30.1351	-30.995	-31.8075	-32.5715	-33.2899	-33.9679	-34.6122	-35.2306	-35.8302	-36.3997	-36.9216	-37.408	-37.8629	-38.2492	-38.5197	-38.6358	-38.5747	-38.3352	-37.92	-37.3154	-36.4888	-35.4071	-34.0541	-32.4282	-30.5305	-28.3568	-25.9102	-23.2362	-20.4198	-17.5636
S3 T42	3	LP	6	2	-24.3046	-24.6485	-25.0167	-25.4091	-25.8234	-26.2553	-26.7059	-27.1796	-27.6736	-28.1834	-28.7061	-29.2286	-29.739	-30.2401	-30.7415	-31.2528	-31.7783	-32.3097	-32.8419	-33.3836	-33.9411	-34.5092	-35.0754	-35.6318	-36.1835	-36.7366	-37.2824	-37.8035	-38.2805	-38.6943	-39.0275	-39.2655	-39.3869	-39.3619	-39.1568	-38.7368	-38.0752	-37.1587	-35.9849	-34.5552	-32.8706	-30.9318	-28.7607	-26.4141	-23.9678
S3 T43	3	LP	6	11	-23.781	-23.9665	-24.1742	-24.4092	-24.6818	-25.0056	-25.3931	-25.8516	-26.3822	-26.9814	-27.642	-28.3501	-29.0925	-29.861	-30.6467	-31.4359	-32.2134	-32.9686	-33.6932	-34.3778	-35.0158	-35.6032	-36.1441	-36.6527	-37.1428	-37.6203	-38.0918	-38.5696	-39.0613	-39.561	-40.0461	-40.4846	-40.8401	-41.0707	-41.1375	-41.0174	-40.7008	-40.1765	-39.4255	-38.4303	-37.1787	-35.6637	-33.8742	-31.7988	-29.4561
S3 T44	3	LP	6	11	-24.7516	-24.9524	-25.1583	-25.3709	-25.5987	-25.8534	-26.1406	-26.4551	-26.7907	-27.149	-27.5367	-27.9634	-28.4469	-28.9958	-29.588	-30.1995	-30.8198	-31.4425	-32.0592	-32.6623	-33.2507	-33.8293	-34.4079	-34.9947	-35.5823	-36.1447	-36.6703	-37.175	-37.6873	-38.2213	-38.7635	-39.2873	-39.7611	-40.1519	-40.4311	-40.5749	-40.5615	-40.3694	-39.9736	-39.342	-38.4393	-37.2342	-35.7052	-33.8484	-31.7016
S3 T45	3	LP	6	3	-23.907	-24.1293	-24.395	-24.7059	-25.053	-25.4259	-25.8207	-26.2427	-26.6975	-27.1862	-27.7038	-28.2368	-28.7744	-29.3121	-29.8467	-30.3732	-30.8832	-31.3692	-31.8316	-32.2776	-32.7155	-33.152	-33.5913	-34.0347	-34.4734	-34.8873	-35.2689	-35.6334	-35.9934	-36.3373	-36.6369	-36.8562	-36.9608	-36.9274	-36.74	-36.382	-35.8317	-35.0666	-34.0753	-32.8552	-31.3966	-29.6819	-27.6989	-25.4533	-22.9677
S1 T1	1	LP	11	11	-31.4569	-31.7594	-32.0599	-32.3524	-32.639	-32.9215	-33.1973	-33.4676	-33.7391	-34.0198	-34.3036	-34.5707	-34.801	-34.9849	-35.1294	-35.2468	-35.3334	-35.3599	-35.2921	-35.1242	-34.889	-34.6425	-34.4288	-34.24	-34.0262	-33.7531	-33.4309	-33.0914	-32.7668	-32.4733	-32.2065	-31.9334	-31.6217	-31.2604	-30.853	-30.4034	-29.9009	-29.3366	-28.722	-28.0502	-27.2932	-26.484	-25.6916	-24.944	-24.2212
S1 T2	1	LP	11	11	-30.5277	-30.8237	-31.1811	-31.5617	-31.9332	-32.285	-32.6216	-32.9489	-33.2652	-33.5722	-33.8792	-34.1872	-34.4812	-34.7412	-34.9552	-35.1132	-35.2051	-35.2334	-35.2103	-35.127	-34.9493	-34.6521	-34.2475	-33.7726	-33.2574	-32.6982	-32.088	-31.4603	-30.8473	-30.2649	-29.694	-29.0768	-28.3639	-27.5381	-26.6244	-25.6668	-24.6942	-23.7228	-22.82	-22.077	-21.521	-21.1012	-20.7025	-20.1564	-19.3231
S1 T3	1	LP	11	11	-30.1573	-30.4484	-30.8095	-31.2201	-31.6443	-32.0587	-32.4565	-32.8345	-33.1882	-33.5145	-33.8166	-34.1027	-34.3678	-34.5915	-34.7536	-34.8645	-34.9653	-35.0634	-35.1044	-35.0367	-34.8874	-34.7247	-34.5579	-34.323	-33.9721	-33.5123	-32.9681	-32.3406	-31.6258	-30.8641	-30.1143	-29.4161	-28.7844	-28.2159	-27.7245	-27.2627	-26.7642	-26.2245	-25.7043	-25.2099	-24.6931	-24.111	-23.4401	-22.6672	-21.7861
S1 T4	1	LP	11	6	-33.7643	-34.0912	-34.4134	-34.7204	-35.0108	-35.2875	-35.5631	-35.8489	-36.1317	-36.3804	-36.5495	-36.5956	-36.5179	-36.3418	-36.0926	-35.8006	-35.4783	-35.1067	-34.6832	-34.2488	-33.8497	-33.4665	-33.0213	-32.4554	-31.7573	-30.9668	-30.1616	-29.3926	-28.6437	-27.8835	-27.1083	-26.3688	-25.7292	-25.2072	-24.7734	-24.4191	-24.1187	-23.7892	-23.3076	-22.5347	-21.4037	-20.0416	-18.6575	-17.2622	-15.7132
S1 T5	1	LP	11	11	-33.6377	-33.8897	-34.2032	-34.5636	-34.9635	-35.4085	-35.9008	-36.4288	-36.9648	-37.4693	-37.9231	-38.3295	-38.6878	-38.9817	-39.1714	-39.2237	-39.1499	-39.0069	-38.8524	-38.6711	-38.3993	-38.0141	-37.5842	-37.1834	-36.784	-36.2715	-35.5512	-34.6319	-33.6178	-32.624	-31.679	-30.7457	-29.7815	-28.8035	-27.8803	-27.0757	-26.4345	-25.8879	-25.3451	-24.7531	-24.1085	-23.4243	-22.6889	-21.8867	-21.0417
S1 T6	1	LP	11	4	-22.5012	-22.5449	-22.5833	-22.6584	-22.8001	-22.9811	-23.1832	-23.4262	-23.7144	-24.0202	-24.3552	-24.7675	-25.278	-25.8735	-26.514	-27.1764	-27.88	-28.6202	-29.334	-29.9645	-30.4881	-30.8871	-31.1378	-31.2184	-31.1774	-31.1458	-31.2412	-31.4245	-31.5256	-31.4401	-31.1633	-30.733	-30.1683	-29.5501	-28.9505	-28.3547	-27.7141	-27.0222	-26.3663	-25.8111	-25.3264	-24.8414	-24.3392	-23.7686	-23.0734
S1 T7	1	LP	11	3	-23.9446	-24.2316	-24.5193	-24.8309	-25.1972	-25.6345	-26.146	-26.7333	-27.3916	-28.0971	-28.8249	-29.5642	-30.3025	-31.0227	-31.7303	-32.4215	-33.0451	-33.5557	-33.9528	-34.2377	-34.3806	-34.3846	-34.3175	-34.2488	-34.2054	-34.1703	-34.1289	-34.0353	-33.8498	-33.6189	-33.3776	-33.0299	-32.402	-31.374	-29.9389	-28.2402	-26.5259	-24.9511	-23.5175	-22.2246	-21.1076	-20.1434	-19.2655	-18.4805	-17.8414
S1 T8	1	LP	11	11	-18.9109	-19.3087	-19.7909	-20.4102	-21.1734	-22.0044	-22.8436	-23.7005	-24.5834	-25.4789	-26.3672	-27.2362	-28.0777	-28.8768	-29.6248	-30.3338	-31.0221	-31.681	-32.2664	-32.7274	-33.0314	-33.1793	-33.2011	-33.1352	-33.023	-32.9538	-33.077	-33.4559	-33.9407	-34.2508	-34.1961	-33.8061	-33.2464	-32.621	-31.912	-31.0816	-30.1558	-29.2027	-28.2669	-27.3226	-26.2994	-25.1782	-23.9852	-22.7343	-21.4223
S1 T9	1	LP	11	11	-20.8314	-21.091	-21.3665	-21.6587	-21.986	-22.3897	-22.899	-23.4919	-24.1279	-24.786	-25.469	-26.1854	-26.9169	-27.6264	-28.2997	-28.9421	-29.555	-30.119	-30.6098	-31.0227	-31.3646	-31.6442	-31.8924	-32.1825	-32.5726	-33.0185	-33.3878	-33.5836	-33.6185	-33.5718	-33.4916	-33.383	-33.2447	-33.049	-32.703	-32.0956	-31.194	-30.0903	-28.9309	-27.8188	-26.7571	-25.6745	-24.5236	-23.3318	-22.1729
S1 T10	1	LP	11	3	-18.5435	-18.6512	-18.7754	-18.9156	-19.0827	-19.2919	-19.5598	-19.8777	-20.2463	-20.7112	-21.2747	-21.8651	-22.448	-23.0447	-23.6899	-24.3859	-25.0988	-25.7982	-26.4707	-27.1053	-27.7133	-28.3584	-29.0929	-29.909	-30.7479	-31.546	-32.2696	-32.8949	-33.4032	-33.8124	-34.2006	-34.5699	-34.7664	-34.5931	-33.9508	-32.9114	-31.6681	-30.4043	-29.1701	-27.883	-26.4707	-24.9499	-23.4006	-21.8662	-20.3157
S1 T11	1	LP	11	3	-20.0296	-20.2791	-20.5023	-20.7236	-20.9794	-21.2935	-21.6644	-22.0823	-22.5216	-22.9261	-23.3048	-23.7336	-24.2703	-24.863	-25.4185	-25.9411	-26.4577	-26.9967	-27.5752	-28.1774	-28.7499	-29.2187	-29.5341	-29.7169	-29.8512	-30.0026	-30.1737	-30.322	-30.3867	-30.3719	-30.2893	-30.107	-29.8332	-29.5417	-29.3099	-29.1097	-28.7747	-28.1651	-27.3694	-26.5507	-25.7423	-24.8818	-23.9138	-22.8582	-21.8451
S1 T12	1	LP	11	2	-17.1927	-17.2988	-17.4304	-17.6001	-17.8272	-18.1271	-18.515	-19.019	-19.6683	-20.4651	-21.3931	-22.3774	-23.3257	-24.1796	-24.919	-25.5413	-26.0371	-26.4231	-26.7643	-27.1519	-27.6179	-28.1117	-28.5508	-28.9077	-29.2045	-29.4083	-29.5116	-29.616	-29.8228	-30.1341	-30.4421	-30.5652	-30.3449	-29.7641	-28.9461	-28.0236	-27.0312	-25.9603	-24.8437	-23.7697	-22.7504	-21.7003	-20.5361	-19.1968	-17.6823
S1 T13	1	LP	11	11	-29.7358	-29.3635	-29.089	-28.8777	-28.6598	-28.3991	-28.1027	-27.7846	-27.4582	-27.1551	-26.8828	-26.6034	-26.3412	-26.1794	-26.1542	-26.3104	-26.6528	-27.0356	-27.2648	-27.2835	-27.1154	-26.8371	-26.6458	-26.6719	-26.9388	-27.3247	-27.596	-27.6488	-27.5801	-27.5851	-27.6837	-27.7523	-27.785	-27.8255	-27.8285	-27.7686	-27.6791	-27.5837	-27.4311	-27.2014	-26.9788	-26.8007	-26.5553	-26.1618	-25.7126
S1 T14	1	LP	11	11	-17.4362	-17.4002	-17.3258	-17.2453	-17.1923	-17.1899	-17.2392	-17.3441	-17.5427	-17.8688	-18.2921	-18.737	-19.1184	-19.3968	-19.5894	-19.7045	-19.7347	-19.6997	-19.6948	-19.8475	-20.2099	-20.7434	-21.3087	-21.7528	-22.0473	-22.2566	-22.4684	-22.7569	-23.1435	-23.5726	-23.9923	-24.3633	-24.6465	-24.8677	-25.0722	-25.2857	-25.5188	-25.7434	-25.8797	-25.7922	-25.3645	-24.609	-23.6463	-22.6103	-21.5768
S1 T15	1	LP	11	3	-15.8765	-15.8564	-15.874	-15.9308	-16.0326	-16.1869	-16.3967	-16.6915	-17.1342	-17.7685	-18.563	-19.3745	-20.0848	-20.6844	-21.213	-21.6505	-21.9818	-22.3002	-22.679	-23.0987	-23.476	-23.7592	-23.9693	-24.2243	-24.5536	-24.8533	-25.0694	-25.2462	-25.496	-25.8449	-26.1662	-26.2635	-26.0307	-25.5154	-24.7904	-23.9127	-22.9745	-22.0613	-21.2115	-20.4376	-19.7121	-18.9038	-17.9206	-16.795	-15.6179
S2 T16	2	LP	11	11	-28.7497	-28.7599	-28.7193	-28.6915	-28.7594	-28.939	-29.1683	-29.3673	-29.5031	-29.5861	-29.6305	-29.6552	-29.6937	-29.7832	-29.9463	-30.1702	-30.4105	-30.6201	-30.7823	-30.9217	-31.0909	-31.3333	-31.6307	-31.9202	-32.1705	-32.4095	-32.6789	-32.9772	-33.2733	-33.5597	-33.8653	-34.2032	-34.5518	-34.8892	-35.2034	-35.4919	-35.762	-36.0224	-36.2705	-36.4974	-36.7006	-36.8656	-36.9618	-36.9884	-37.002
S2 T17	2	LP	11	2	-27.2923	-27.4169	-27.5575	-27.7417	-28.0115	-28.3804	-28.8248	-29.3095	-29.8068	-30.3128	-30.8372	-31.3804	-31.9354	-32.4958	-33.0368	-33.512	-33.8859	-34.1681	-34.4054	-34.6375	-34.8792	-35.143	-35.4446	-35.7589	-36.0026	-36.094	-36.0491	-35.9852	-35.9897	-36.0231	-35.9303	-35.5516	-34.844	-33.9449	-33.0795	-32.3394	-31.6805	-31.0861	-30.5996	-30.2979	-30.2737	-30.5955	-31.2529	-32.0746	-32.7806
S2 T18	2	LP	11	2	-25.3233	-25.4904	-25.7441	-26.0905	-26.5205	-27.019	-27.569	-28.1578	-28.7887	-29.4779	-30.2263	-31.0051	-31.7777	-32.5254	-33.2482	-33.9437	-34.5935	-35.1765	-35.6904	-36.1544	-36.5915	-37.0066	-37.3914	-37.7423	-38.0675	-38.375	-38.6483	-38.8382	-38.9046	-38.8765	-38.8495	-38.9034	-39.0384	-39.1775	-39.2041	-39.0086	-38.5378	-37.8143	-36.9128	-35.893	-34.7873	-33.6402	-32.5101	-31.4428	-30.4356
S2 T19	2	LP	11	2	-32.0526	-32.2757	-32.4695	-32.6468	-32.8175	-32.9891	-33.1701	-33.3749	-33.6239	-33.9446	-34.3689	-34.9137	-35.5684	-36.2968	-37.0464	-37.7702	-38.4346	-39.0157	-39.5161	-39.9526	-40.3265	-40.6236	-40.8331	-40.9644	-41.06	-41.1922	-41.4271	-41.7735	-42.1656	-42.5019	-42.7043	-42.7526	-42.6849	-42.5733	-42.4842	-42.4393	-42.3992	-42.2862	-42.0299	-41.5945	-40.9716	-40.1559	-39.1298	-37.8595	-36.309
S2 T20	2	LP	11	2	-26.0618	-26.1909	-26.3558	-26.5533	-26.7807	-27.0398	-27.3367	-27.6784	-28.0696	-28.5129	-29.0069	-29.5439	-30.1093	-30.687	-31.2629	-31.825	-32.3642	-32.8736	-33.3488	-33.7925	-34.2161	-34.6324	-35.0505	-35.4796	-35.928	-36.3902	-36.8356	-37.2063	-37.4344	-37.4783	-37.3526	-37.1145	-36.8112	-36.4347	-35.9263	-35.2156	-34.2613	-33.0811	-31.751	-30.3691	-29.0046	-27.6785	-26.3837	-25.1093	-23.8484
S2 T21	2	LP	11	2	-24.8974	-25.0381	-25.2632	-25.5558	-25.9049	-26.3046	-26.7453	-27.2219	-27.738	-28.2943	-28.8774	-29.4628	-30.031	-30.5767	-31.098	-31.5896	-32.0468	-32.4678	-32.8505	-33.1977	-33.5186	-33.8312	-34.1433	-34.4313	-34.6593	-34.8165	-34.9284	-35.0364	-35.1701	-35.3268	-35.4728	-35.5749	-35.6403	-35.7131	-35.8298	-36.0156	-36.2721	-36.5371	-36.7164	-36.7278	-36.4946	-35.9425	-35.0331	-33.7762	-32.2345
S2 T22	2	LP	11	9	-25.1434	-25.4716	-25.8355	-26.2541	-26.7445	-27.3066	-27.9183	-28.5542	-29.2063	-29.8777	-30.567	-31.2627	-31.9511	-32.6262	-33.2834	-33.9132	-34.51	-35.0847	-35.6362	-36.1279	-36.5419	-36.8953	-37.2021	-37.4401	-37.5632	-37.5351	-37.3459	-37.042	-36.6837	-36.2435	-35.5749	-34.5175	-33.021	-31.1729	-29.1524	-27.1293	-25.1881	-23.3417	-21.5945	-19.9531	-18.4134	-16.9705	-15.6199	-14.3846	-13.3746
S2 T23	2	LP	11	2	-21.3752	-21.6336	-22.0341	-22.5168	-23.0215	-23.5442	-24.0976	-24.6808	-25.2781	-25.8751	-26.4596	-27.0238	-27.5679	-28.0974	-28.6062	-29.077	-29.5052	-29.9072	-30.3083	-30.7227	-31.1371	-31.5284	-31.8943	-32.2531	-32.6326	-33.0606	-33.5289	-33.9556	-34.2189	-34.2727	-34.2063	-34.1725	-34.2735	-34.4981	-34.7406	-34.8483	-34.6556	-34.0597	-33.0745	-31.8202	-30.4232	-28.9382	-27.3914	-25.8542	-24.4532
S2 T24	2	LP	11	2	-22.9804	-22.8947	-22.8595	-22.932	-23.088	-23.3012	-23.5481	-23.7989	-24.0224	-24.1967	-24.3376	-24.4945	-24.6921	-24.9286	-25.2137	-25.5556	-25.9461	-26.377	-26.8379	-27.3159	-27.8122	-28.3405	-28.8985	-29.4394	-29.9229	-30.3704	-30.8253	-31.3059	-31.7678	-32.1109	-32.2717	-32.3082	-32.3824	-32.6407	-33.077	-33.5234	-33.7733	-33.7066	-33.3045	-32.645	-31.8248	-30.8591	-29.7221	-28.489	-27.335
S2 T25	2	LP	11	2	-23.5499	-23.8754	-24.2272	-24.6219	-25.0677	-25.5629	-26.1052	-26.6987	-27.3461	-28.0365	-28.7442	-29.4419	-30.1155	-30.7636	-31.3861	-31.976	-32.5224	-33.0235	-33.4917	-33.9456	-34.3946	-34.8269	-35.2187	-35.5686	-35.8979	-36.2169	-36.5017	-36.693	-36.7314	-36.6012	-36.353	-36.087	-35.8783	-35.7018	-35.4431	-34.9663	-34.1872	-33.1224	-31.8868	-30.6175	-29.3878	-28.1871	-26.9602	-25.6503	-24.2245
S2 T26	2	LP	11	2	-24.7994	-24.8606	-24.9265	-25.0211	-25.1671	-25.3851	-25.6841	-26.057	-26.4883	-26.9547	-27.4362	-27.9246	-28.4096	-28.8787	-29.3301	-29.7685	-30.1901	-30.5917	-30.9736	-31.3279	-31.6577	-31.9854	-32.3198	-32.6392	-32.9293	-33.1942	-33.4398	-33.6825	-33.9482	-34.242	-34.543	-34.8378	-35.1097	-35.3166	-35.4602	-35.5871	-35.712	-35.8128	-35.894	-36.0219	-36.2421	-36.5087	-36.7092	-36.7559	-36.6203
S2 T27	2	LP	11	2	-22.2252	-22.4252	-22.6451	-22.8885	-23.1691	-23.5005	-23.89	-24.3408	-24.8445	-25.3808	-25.9269	-26.4751	-27.0325	-27.6094	-28.2091	-28.8263	-29.4531	-30.0796	-30.6969	-31.3039	-31.9051	-32.5024	-33.098	-33.7004	-34.3175	-34.9559	-35.6247	-36.3115	-36.9887	-37.6218	-38.1901	-38.727	-39.311	-39.9744	-40.6282	-41.1016	-41.2402	-40.9738	-40.317	-39.3287	-38.0773	-36.6313	-35.0726	-33.4959	-31.9691
S2 T28	2	LP	11	2	-23.2141	-23.2102	-23.2809	-23.4467	-23.706	-24.0394	-24.4131	-24.7876	-25.1361	-25.4602	-25.7892	-26.1565	-26.5817	-27.0667	-27.6005	-28.1626	-28.7303	-29.289	-29.8357	-30.372	-30.8995	-31.4223	-31.9454	-32.4684	-32.9932	-33.5405	-34.1442	-34.8113	-35.495	-36.1185	-36.6233	-37.0025	-37.2972	-37.5464	-37.7234	-37.7513	-37.5555	-37.0861	-36.3263	-35.2909	-34.0089	-32.5277	-30.9191	-29.2495	-27.542
S2 T29	2	LP	11	2	-20.8926	-20.7349	-20.649	-20.7296	-20.9906	-21.3636	-21.7664	-22.1642	-22.5333	-22.885	-23.2496	-23.6542	-24.1239	-24.6739	-25.3212	-26.0717	-26.888	-27.69	-28.414	-29.0499	-29.6253	-30.1601	-30.6568	-31.1452	-31.6731	-32.245	-32.803	-33.2752	-33.6498	-33.946	-34.1838	-34.3957	-34.6247	-34.8946	-35.2094	-35.5422	-35.7682	-35.6919	-35.1395	-34.0551	-32.5488	-30.812	-28.9818	-27.095	-25.1272
S2 T30	2	LP	11	2	-23.4407	-23.5789	-23.6791	-23.7553	-23.8398	-23.9656	-24.1523	-24.4045	-24.7157	-25.0754	-25.4742	-25.91	-26.3889	-26.9182	-27.4952	-28.1013	-28.713	-29.3163	-29.9084	-30.4939	-31.0786	-31.6635	-32.2416	-32.8075	-33.3737	-33.9646	-34.5893	-35.2268	-35.8387	-36.3798	-36.8139	-37.1319	-37.3457	-37.4588	-37.4392	-37.2232	-36.7465	-35.9776	-34.9297	-33.6527	-32.2241	-30.7233	-29.1899	-27.6139	-25.9547
S3 T31	3	LP	11	2	-20.2166	-20.2913	-20.407	-20.5838	-20.7969	-21.0327	-21.2878	-21.5938	-21.9986	-22.4248	-22.7879	-23.1233	-23.4576	-23.7727	-24.0495	-24.2803	-24.4642	-24.6194	-24.7629	-24.9148	-25.0944	-25.2961	-25.4917	-25.6599	-25.798	-25.9061	-25.9914	-26.0626	-26.1182	-26.1671	-26.211	-26.2302	-26.2159	-26.1797	-26.13	-26.0755	-26.037	-25.9743	-25.8424	-25.6781	-25.5386	-25.4709	-25.4674	-25.3921	-25.0652
S3 T32	3	LP	11	2	-15.0168	-15.1064	-15.2585	-15.5205	-15.903	-16.3598	-16.8353	-17.3137	-17.7912	-18.2537	-18.6924	-19.1087	-19.5041	-19.8766	-20.2324	-20.5903	-20.9413	-21.281	-21.6174	-21.9304	-22.1861	-22.3579	-22.4657	-22.5475	-22.6102	-22.6731	-22.7813	-22.9362	-23.1058	-23.2451	-23.3331	-23.3815	-23.3984	-23.4023	-23.3766	-23.2784	-23.1247	-22.9916	-22.9169	-22.8595	-22.7548	-22.5529	-22.2235	-21.7504	-21.1159
S3 T33	3	LP	11	2	-15.1667	-15.5634	-16.0112	-16.4902	-16.9861	-17.4849	-17.9808	-18.4882	-19.0373	-19.636	-20.2461	-20.8446	-21.4208	-21.9658	-22.484	-22.968	-23.3766	-23.6986	-23.9644	-24.1974	-24.3948	-24.5616	-24.7292	-24.914	-25.1035	-25.2672	-25.3582	-25.3594	-25.3047	-25.2154	-25.0897	-24.9438	-24.8558	-24.8577	-24.9133	-24.9667	-24.959	-24.8662	-24.6965	-24.4603	-24.1682	-23.8041	-23.2814	-22.4667	-21.2717
S3 T34	3	LP	11	2	-16.1987	-16.633	-17.0896	-17.5563	-18.0308	-18.5264	-19.0564	-19.6165	-20.1904	-20.7609	-21.3074	-21.8136	-22.2974	-22.786	-23.2354	-23.5955	-23.8639	-24.0383	-24.1215	-24.1529	-24.1651	-24.1505	-24.1197	-24.1058	-24.1267	-24.1922	-24.2829	-24.3336	-24.3046	-24.2242	-24.138	-24.0265	-23.8076	-23.3907	-22.7155	-21.7791	-20.6288	-19.3398	-17.9755	-16.5482	-15.0307	-13.3854	-11.5971	-9.69125	-7.67509
S3 T35	3	LP	11	2	-14.6992	-14.9031	-15.1464	-15.4131	-15.6779	-15.9233	-16.1545	-16.395	-16.656	-16.9255	-17.1888	-17.441	-17.6821	-17.9057	-18.1025	-18.2699	-18.4165	-18.5537	-18.6887	-18.82	-18.9333	-19.0159	-19.0685	-19.1071	-19.1722	-19.3107	-19.5257	-19.746	-19.8708	-19.8597	-19.7463	-19.5652	-19.3074	-18.968	-18.6186	-18.3546	-18.1547	-17.864	-17.3471	-16.607	-15.727	-14.7637	-13.7143	-12.5375	-11.2111
S3 T36	3	LP	11	2	-11.0664	-11.6913	-12.3661	-13.0669	-13.7614	-14.4248	-15.0588	-15.6845	-16.3124	-16.9337	-17.5503	-18.1695	-18.7897	-19.4083	-20.0277	-20.6514	-21.2748	-21.8831	-22.4475	-22.9357	-23.3368	-23.6503	-23.8555	-23.9674	-24.0353	-24.0922	-24.1593	-24.234	-24.2892	-24.3214	-24.3472	-24.3679	-24.4061	-24.5205	-24.7522	-25.0655	-25.3539	-25.483	-25.3413	-24.871	-24.0649	-22.9456	-21.5415	-19.857	-17.8845
S3 T37	3	LP	11	2	-11.7952	-12.3117	-12.8646	-13.4514	-14.0538	-14.6504	-15.2434	-15.8418	-16.4357	-17.0115	-17.5646	-18.1011	-18.6257	-19.1309	-19.606	-20.0501	-20.4801	-20.9082	-21.3231	-21.7043	-22.045	-22.347	-22.6066	-22.8272	-23.0127	-23.1577	-23.2377	-23.2441	-23.206	-23.1702	-23.1986	-23.3485	-23.6115	-23.8874	-24.0151	-23.8406	-23.282	-22.3543	-21.1285	-19.6424	-17.8678	-15.7758	-13.4029	-10.8504	-8.20396
S3 T38	3	LP	11	2	-14.2344	-14.6431	-15.0666	-15.5014	-15.9513	-16.4176	-16.8959	-17.3813	-17.8692	-18.3568	-18.8366	-19.2981	-19.75	-20.2233	-20.7428	-21.3121	-21.9014	-22.453	-22.9266	-23.2925	-23.5377	-23.6626	-23.6763	-23.5967	-23.4605	-23.3337	-23.3006	-23.398	-23.5568	-23.6613	-23.6617	-23.596	-23.514	-23.4136	-23.2629	-23.0657	-22.8649	-22.6654	-22.3985	-21.9603	-21.2673	-20.2921	-19.0589	-17.6103	-15.9775
S3 T39	3	LP	11	9	-14.4841	-14.838	-15.28	-15.7853	-16.3331	-16.9091	-17.5052	-18.117	-18.7439	-19.3921	-20.0681	-20.7692	-21.469	-22.1029	-22.6214	-23.0207	-23.3079	-23.4869	-23.5653	-23.5698	-23.5713	-23.6676	-23.9067	-24.2418	-24.56	-24.7671	-24.8645	-24.9144	-24.9375	-24.8701	-24.5997	-24.0375	-23.161	-21.9954	-20.5828	-18.9611	-17.1728	-15.2943	-13.4204	-11.5959	-9.7451	-7.65679	-5.09309	-2.023	1.22534
S3 T40	3	LP	11	9	-12.2355	-12.3721	-12.5717	-12.8615	-13.2556	-13.7519	-14.3362	-14.9924	-15.7037	-16.4497	-17.2016	-17.9256	-18.6023	-19.2345	-19.8303	-20.4057	-20.9784	-21.5519	-22.1005	-22.5751	-22.9627	-23.292	-23.5833	-23.8457	-24.0893	-24.3368	-24.596	-24.8504	-25.0718	-25.238	-25.3779	-25.5428	-25.7083	-25.7262	-25.4017	-24.6199	-23.4064	-21.889	-20.1724	-18.2698	-16.1528	-13.8267	-11.3513	-8.74544	-5.87917
S3 T41	3	LP	11	2	-8.91907	-9.03852	-9.1845	-9.36029	-9.5575	-9.7703	-9.99492	-10.2279	-10.4782	-10.763	-11.0946	-11.4791	-11.9108	-12.3745	-12.8577	-13.3551	-13.8747	-14.4252	-15.0053	-15.6048	-16.2065	-16.7914	-17.35	-17.8755	-18.3815	-18.8857	-19.3678	-19.8033	-20.2081	-20.6454	-21.169	-21.7478	-22.2598	-22.6064	-22.8078	-22.9629	-23.1122	-23.1671	-22.9714	-22.4272	-21.531	-20.3189	-18.8074	-16.9815	-14.9005
S3 T42	3	LP	11	2	-10.4525	-10.7548	-11.1025	-11.4941	-11.9269	-12.4006	-12.9105	-13.4485	-14.0071	-14.58	-15.1606	-15.7457	-16.327	-16.889	-17.4196	-17.9271	-18.4398	-18.9664	-19.5016	-20.0194	-20.4999	-20.9369	-21.3357	-21.6987	-21.992	-22.2063	-22.3931	-22.5738	-22.7332	-22.8913	-23.0975	-23.3802	-23.7234	-24.074	-24.4038	-24.7336	-25.0697	-25.39	-25.6597	-25.7923	-25.6181	-24.9605	-23.7777	-22.1777	-20.285
S3 T43	3	LP	11	2	-11.2591	-11.5273	-11.8171	-12.127	-12.4587	-12.8155	-13.2064	-13.6414	-14.1238	-14.6463	-15.1973	-15.7704	-16.3608	-16.9612	-17.5617	-18.1507	-18.7183	-19.268	-19.8098	-20.3279	-20.801	-21.2413	-21.6512	-22.026	-22.3821	-22.7247	-23.0566	-23.4067	-23.7973	-24.2189	-24.6551	-25.0855	-25.488	-25.8611	-26.2129	-26.5044	-26.6328	-26.4959	-26.0557	-25.3108	-24.2628	-22.9153	-21.2801	-19.3827	-17.2742
S3 T44	3	LP	11	2	-9.60702	-9.72266	-9.84865	-9.99402	-10.1734	-10.4083	-10.7294	-11.1581	-11.6856	-12.2662	-12.8307	-13.3298	-13.7666	-14.1759	-14.5819	-14.9815	-15.3612	-15.7223	-16.0904	-16.4956	-16.9521	-17.4732	-18.0534	-18.6631	-19.2823	-19.9131	-20.5541	-21.1893	-21.8391	-22.5537	-23.344	-24.1566	-24.9134	-25.5504	-26.047	-26.4183	-26.6858	-26.8478	-26.8508	-26.5862	-25.9492	-24.906	-23.4675	-21.6612	-19.5199
S3 T45	3	LP	11	2	-9.03386	-9.07281	-9.14231	-9.2488	-9.3977	-9.58389	-9.80731	-10.0843	-10.4292	-10.8303	-11.2537	-11.6613	-12.0316	-12.3771	-12.733	-13.1226	-13.5518	-14.0193	-14.5251	-15.0716	-15.6426	-16.2094	-16.7527	-17.2678	-17.7589	-18.2319	-18.7004	-19.1925	-19.737	-20.337	-20.9785	-21.652	-22.3131	-22.9076	-23.3986	-23.7453	-23.9166	-23.8361	-23.3296	-22.2414	-20.599	-18.5879	-16.3713	-13.965	-11.3311
S1 T1	1	LP	15	8	1.70209	1.67563	1.89948	2.42968	2.8527	2.98841	3.3851	4.02629	4.48237	5.16814	6.02469	7.01554	8.18319	9.72885	11.7745	13.7367	15.3065	16.3806	16.9377	16.7323	16.0646	15.5376	14.8442	13.7147	12.9936	13.111	13.2717	13.6788	14.9973	16.5515	17.9683	19.6664	21.1178	21.999	22.6038	22.9885	23.2961	23.7344	24.0989	24.4917	24.8047	24.9138	25.1493	25.2148	25.2376
S1 T2	1	LP	15	8	2.54049	2.79418	2.98551	3.24276	3.62878	4.0009	4.34181	4.90828	5.83122	7.09806	8.53988	10.1039	11.7464	13.3504	14.8253	16.1042	17.0883	17.4755	17.4417	17.5787	17.9262	17.8707	17.2584	16.6032	16.0983	15.5712	14.8253	14.0503	13.5524	13.3798	13.2804	13.1862	13.2758	13.6475	14.3803	15.5937	17.0825	18.4266	19.6871	21.2767	22.9438	24.0664	24.5325	24.5982	24.5611
S1 T3	1	LP	15	8	-2.3427	-1.93919	-1.1863	-0.09595	1.0343	2.1175	3.33673	4.549	5.44011	6.11566	6.86999	7.86672	9.28855	11.1964	12.8799	13.6751	14.2985	15.5427	16.8668	17.5289	17.8437	18.4037	19.0367	19.3625	19.3416	18.9841	18.5138	17.9681	17.505	17.5044	17.9042	18.4726	19.2939	20.5434	21.9317	23.0092	23.5821	23.8178	23.9413	24.0445	24.2258	24.4671	24.7172	24.8904	24.9989
S1 T4	1	LP	15	8	-1.20102	-0.6612	0.34892	1.43705	2.24195	3.13752	4.56193	6.21895	7.49737	8.50591	9.81537	11.4523	13.1518	14.9812	17.124	19.477	21.7179	23.4723	24.6307	25.5185	26.1209	26.334	26.5064	26.7533	26.6323	25.8194	24.4687	23.0481	21.941	21.3282	21.2034	21.4248	21.8448	22.3531	23.0427	23.5927	23.5956	23.5282	23.7097	23.811	23.6764	23.5615	23.5816	23.6742	23.8821
S1 T5	1	LP	15	8	2.94989	4.22371	5.61227	7.04868	8.27208	9.19885	10.0331	10.8937	11.8411	12.7993	13.8495	15	16.1264	17.2302	18.3065	19.2798	20.2337	21.2786	22.3551	23.5017	24.934	26.4357	27.4779	28.2057	29.0685	29.7809	29.6003	28.6866	27.9522	27.3814	26.3472	25.0126	24.1227	23.6172	23.1532	22.7582	22.609	22.6588	22.8177	23.0955	23.7988	24.8097	25.7321	26.7778	27.4821
S1 T6	1	LP	15	8	3.46527	2.78507	2.14111	1.75915	1.53906	1.34373	1.16446	1.26871	1.52137	1.31181	0.82277	0.73134	0.97234	1.34118	2.14001	3.40736	4.75071	5.99841	7.2668	8.8681	10.5128	12.228	14.1057	15.8264	17.4074	18.4923	18.4759	17.8603	17.2276	16.7182	16.299	15.6123	15.1455	16.4508	19.1952	21.691	23.2084	24.0596	24.5819	25.1411	25.8037	26.0881	25.8998	25.4557	24.8006
S1 T7	1	LP	15	8	4.54565	4.78038	4.99678	5.08112	5.00547	4.88038	4.77805	4.77539	5.00968	5.51502	6.17846	6.87339	7.49696	8.11785	8.71481	9.28481	9.80313	10.206	10.4857	10.8357	11.3923	11.8774	12.2616	12.8335	13.7045	14.7227	15.8847	17.4517	19.3135	21.1546	22.8836	24.421	25.682	26.4537	26.6735	26.6193	26.2262	25.3566	24.1364	23.1358	22.6968	22.5297	22.3618	21.9569	21.4796
S1 T8	1	LP	15	8	5.83802	5.86233	5.862	5.81708	5.54794	5.08503	4.71061	4.64627	4.81109	5.01612	5.30155	5.72649	6.13465	6.32282	6.4462	6.77174	7.22626	7.72501	8.26947	8.94803	9.79574	10.7664	11.7539	12.8171	13.9993	15.2019	16.2858	17.1507	17.8931	18.7868	19.8198	20.7384	21.5388	22.5037	23.5624	24.477	25.1649	25.4803	25.1821	24.2567	23.0176	22.0171	21.4456	21.048	20.3804
S1 T9	1	LP	15	8	11.0175	10.6378	10.2308	9.86567	9.60553	9.4868	9.49224	9.56052	9.66308	9.7872	9.924	10.091	10.3	10.5419	10.8149	11.1334	11.4834	11.8485	12.3022	12.9393	13.6947	14.371	14.8593	15.2603	15.7612	16.4202	17.0853	17.5604	17.8806	18.2232	18.6987	19.2452	19.6959	20.0112	20.3018	20.6247	20.8686	20.9029	20.8327	20.9108	21.0816	20.9528	20.3329	19.4838	18.8111
S1 T10	1	LP	15	8	8.62629	8.81073	8.88743	8.80776	8.60795	8.42198	8.31838	8.23518	8.11824	8.02652	7.99556	8.01342	8.164	8.57548	9.29496	10.1011	10.7728	11.5403	12.7081	14.0738	15.3428	16.4363	17.5159	18.6799	19.7792	20.7138	21.6119	22.4332	22.8694	22.8493	22.6602	22.506	22.0927	21.3005	20.4533	19.5992	18.5363	17.1836	16.2386	16.2199	16.8314	18.2406	20.123	21.3541	21.6129
S1 T11	1	LP	15	8	4.23956	3.78634	3.22134	2.69625	2.30921	2.03524	1.71694	1.25367	0.7253	0.29051	0.01249	-0.21399	-0.51281	-0.81936	-0.88452	-0.54879	0.09015	0.78521	1.37079	1.92164	2.67962	3.71879	4.71064	5.28255	5.55301	6.05996	7.10237	8.35993	9.24295	9.64797	10.084	10.9193	11.788	12.1604	12.0748	11.895	11.6707	11.1831	10.3124	9.18008	8.01146	6.99226	6.28806	6.06681	6.4518
S1 T12	1	LP	15	8	5.58613	5.16338	4.59638	3.90044	3.17192	2.50587	1.93312	1.42616	0.94847	0.58431	0.46642	0.57183	0.75356	0.96186	1.28259	1.84215	2.68963	3.69593	4.71759	5.80279	7.03922	8.33815	9.57912	10.8601	12.3285	13.9029	15.2992	16.4492	17.5075	18.3483	18.7197	18.6468	18.3426	17.8944	17.3021	16.635	15.9196	15.1842	14.5096	13.9866	13.5864	13.0732	12.449	12.0753	12.3498
S1 T13	1	LP	15	8	1.41468	1.23346	0.94475	0.60114	0.28293	-0.09874	-0.60796	-1.12668	-1.51186	-1.6731	-1.57472	-1.26924	-0.81902	-0.29257	0.15267	0.43913	0.61314	0.74057	0.92515	1.19883	1.47514	1.78659	2.31351	3.13463	4.12076	5.18452	6.45873	7.95034	9.46514	10.9517	12.5239	14.1675	15.6371	16.816	17.9016	18.8755	19.3724	19.2659	18.8408	18.5913	18.5477	18.2655	17.8479	17.8095	17.8311
S1 T14	1	LP	15	8	2.41025	2.03118	1.60496	1.25555	1.02606	0.89719	0.82075	0.74456	0.69132	0.72989	0.90744	1.24336	1.71093	2.23392	2.75793	3.3199	3.9736	4.70637	5.4422	6.16408	6.94673	7.80274	8.62622	9.39521	10.23	11.2192	12.3193	13.4299	14.5459	15.6859	16.7487	17.6671	18.6171	19.8543	21.2474	22.3526	23.004	23.401	23.4957	23.1267	22.3501	21.4536	20.8307	20.5515	20.2548
S1 T15	1	LP	15	8	2.56563	2.41969	2.20521	2.00773	1.83846	1.66978	1.49153	1.33147	1.22599	1.21744	1.32585	1.56089	1.95362	2.55501	3.33904	4.23163	5.16751	6.12226	7.09134	7.98874	8.77637	9.49387	10.1592	10.8138	11.5015	12.2215	13.0254	13.932	14.6814	15.1806	15.633	16.1658	16.6931	17.1241	17.4052	17.653	17.981	18.3104	18.505	18.5751	18.6067	18.5936	18.4426	18.2111	18.22
S2 T17	2	LP	15	8	-8.49368	-8.09957	-7.77427	-7.72447	-7.80884	-8.07503	-8.5105	-8.81427	-8.94279	-9.03559	-8.87371	-8.42451	-7.92705	-7.19405	-6.17073	-5.43891	-5.21311	-4.89127	-4.29293	-3.85307	-3.54699	-2.79954	-1.43613	0.13715	1.61423	3.03248	4.58012	5.86322	6.62762	7.37169	8.27598	9.28415	10.2811	10.987	11.1058	10.7381	10.4687	10.3017	9.98315	9.89521	10.2379	10.8681	11.7381	13.031	14.525
S2 T18	2	LP	15	8	-3.59984	-3.4663	-3.39295	-3.72247	-4.28367	-4.58854	-4.77012	-5.15313	-5.55478	-5.75056	-5.86564	-5.76166	-5.61362	-5.96951	-6.29511	-6.17319	-6.03478	-6.07912	-5.83056	-4.779	-3.54089	-2.436	-1.34534	-0.12271	0.89556	1.57072	2.33875	3.14038	3.96061	4.83546	5.4518	5.86195	6.68843	7.81336	8.84989	9.94258	10.6334	10.805	11.2462	11.838	12.5201	14.0236	15.9113	17.5377	18.9856
S2 T19	2	LP	15	8	-0.3667	-0.58751	-1.03421	-1.64694	-2.31927	-2.95396	-3.5507	-4.1208	-4.56032	-4.81438	-4.96869	-5.0271	-4.97944	-4.7543	-4.432	-4.19928	-4.03832	-3.8157	-3.45066	-2.68623	-1.59693	-0.54117	0.4217	1.26882	2.02386	2.88177	4.01088	5.4334	6.78682	7.78493	8.74402	9.60067	9.8091	9.5062	9.04537	8.3961	7.60979	7.10605	7.05003	7.14031	7.0323	6.74543	6.34554	5.82936	5.48297
S2 T20	2	LP	15	8	-0.41022	-0.70769	-0.84835	-0.83231	-0.75821	-0.70297	-0.68634	-0.69639	-0.67795	-0.64731	-0.6942	-0.79772	-0.94123	-1.19522	-1.5193	-1.70142	-1.77225	-2.00667	-2.26623	-2.12823	-1.55725	-0.97457	-0.42623	0.51577	1.92493	3.31957	4.43909	5.70538	7.1514	8.25768	9.0905	10.1214	11.0565	11.4453	11.4996	11.3652	10.9393	10.542	10.5252	10.5356	10.1743	9.69166	9.58147	10.0044	9.67345
S2 T21	2	LP	15	8	-0.64509	-1.06868	-1.75228	-2.68468	-3.77755	-4.88581	-5.7893	-6.44216	-6.99231	-7.48093	-7.79228	-7.86868	-7.86635	-7.82327	-7.80967	-7.83581	-7.51076	-6.55016	-5.13067	-3.71152	-2.34532	-0.7895	1.12674	2.97288	4.39528	5.82023	7.50703	8.90079	9.79311	10.6748	11.5568	11.6753	10.9537	9.9771	9.02005	7.8952	6.60012	5.29821	4.09038	3.01306	2.24066	2.03752	2.33522	2.96166	3.76118
S2 T22	2	LP	15	8	-6.00485	-6.33805	-6.76956	-7.29814	-7.87064	-8.46248	-9.09999	-9.60877	-9.87237	-10.0097	-10.1783	-10.3048	-10.1099	-9.51173	-8.82778	-8.21028	-7.38007	-6.25245	-5.26751	-4.70583	-4.12471	-3.06823	-1.62639	-0.11286	1.33575	2.71075	3.89325	4.82165	5.55339	6.11352	6.54964	6.87577	7.11997	7.51552	8.06332	8.31311	8.19529	8.31324	8.82901	9.24372	9.31035	9.28833	9.15289	8.44426	6.91516
S2 T23	2	LP	15	8	0.00583	-0.04877	-0.10689	-0.29244	-0.56573	-0.84242	-1.1416	-1.54616	-2.03622	-2.43258	-2.72817	-3.07693	-3.40166	-3.45612	-3.13911	-2.58844	-1.96767	-1.34458	-0.70974	0.0215	0.96467	2.08318	3.2545	4.43465	5.58046	6.60022	7.44924	8.25942	9.16116	10.0052	10.6022	11.1385	11.9447	12.8262	13.2735	13.2023	12.9785	12.7112	12.241	11.56	10.8549	10.2762	9.75763	9.13276	8.30132
S2 T24	2	LP	15	8	-0.95406	-1.09379	-1.34037	-1.63846	-1.93605	-2.24911	-2.60925	-3.06966	-3.55672	-3.87448	-4.04942	-4.27973	-4.57818	-4.74307	-4.69329	-4.42962	-3.85805	-2.93172	-1.80537	-0.64531	0.53596	1.85315	3.30679	4.62776	5.66019	6.58666	7.69939	9.01192	10.1026	10.5131	10.4451	10.5084	10.8585	11.0685	10.8619	10.4177	10.0376	9.91647	9.96022	9.79881	9.1574	8.16276	7.26864	6.86857	6.92458
S2 T25	2	LP	15	8	0.86872	0.55278	0.25063	-0.19901	-0.89573	-1.66445	-2.27712	-2.70538	-3.04436	-3.35071	-3.58836	-3.57483	-3.24784	-2.68066	-1.98641	-1.26018	-0.4729	0.33586	1.23144	2.40103	3.55181	4.27201	4.70379	5.10607	5.44244	5.78985	6.26953	6.64888	6.69287	6.64923	6.78719	6.97157	7.03183	6.98102	6.95967	7.075	7.30126	7.52796	7.60978	7.43498	7.23837	7.35876	7.66277	7.78223	7.64998
S2 T26	2	LP	15	9	-6.97829	-7.46987	-7.93478	-8.33545	-8.61561	-8.70894	-8.63733	-8.39708	-7.99976	-7.55622	-7.15208	-6.72336	-6.17384	-5.46782	-4.70433	-4.0307	-3.41232	-2.67738	-1.69593	-0.52712	0.58178	1.49304	2.34839	3.39106	4.66904	5.92778	6.90659	7.68221	8.50637	9.47552	10.3185	10.7049	10.726	10.7212	10.8394	10.9999	11.1494	11.4548	11.8689	12.0659	11.9215	11.507	11.1492	11.1741	11.6132
S2 T27	2	LP	15	9	-5.2374	-5.66237	-6.00184	-6.28914	-6.64707	-7.17721	-7.80734	-8.34361	-8.65901	-8.77818	-8.86762	-8.98316	-9.05865	-9.01208	-8.80715	-8.46236	-8.01165	-7.50405	-6.92547	-6.23328	-5.51559	-4.82155	-4.0805	-3.18269	-2.05675	-0.78958	0.43964	1.54172	2.48769	3.28173	4.00584	4.74599	5.55145	6.32361	6.85102	7.07206	7.24477	7.61023	7.94211	7.88649	7.53148	7.24287	7.15166	7.08947	6.92082
S2 T28	2	LP	15	9	0.74502	0.47103	0.12003	-0.23916	-0.63149	-1.06723	-1.54489	-2.1211	-2.83706	-3.61365	-4.25803	-4.64884	-4.88611	-5.13356	-5.35815	-5.3636	-5.03636	-4.50686	-3.99109	-3.53467	-3.02774	-2.31691	-1.31854	-0.14452	1.02366	2.11038	3.14627	4.21807	5.35113	6.43552	7.30007	7.91182	8.41317	8.90252	9.29479	9.47766	9.45794	9.34825	9.21522	8.97322	8.54235	7.99486	7.49241	7.12176	6.8468
S2 T29	2	LP	15	9	-1.64506	-2.21639	-2.9687	-3.79495	-4.53395	-5.20353	-5.7622	-6.29499	-6.86775	-7.1112	-6.93029	-6.69596	-6.38118	-5.72159	-4.70611	-3.58957	-2.36559	-0.79712	1.0609	2.72495	3.92627	5.15374	6.76527	8.31334	9.06431	9.25658	9.58597	9.76728	9.1967	8.27423	7.65845	7.57669	7.70956	7.62089	7.23093	6.72344	6.31343	6.02012	5.82683	5.75342	5.83677	6.16323	6.65761	7.17086	7.69027
S2 T30	2	LP	15	9	2.21079	1.52317	0.81618	0.12955	-0.49903	-1.0868	-1.74637	-2.48858	-3.21957	-3.87967	-4.43444	-4.84109	-5.12722	-5.34833	-5.49854	-5.51618	-5.35709	-5.07211	-4.75057	-4.39901	-3.88949	-3.09832	-2.09806	-0.99578	0.18358	1.41395	2.74427	4.29073	5.99794	7.57117	8.77	9.71726	10.7031	11.7768	12.6157	12.9255	12.7981	12.491	12.0728	11.4444	10.6206	9.74413	8.92272	8.22912	7.71478
S3 T31	3	LP	15	9	-0.61756	-0.77798	-1.25869	-1.94254	-2.67902	-3.40861	-4.27484	-5.52134	-6.94649	-8.17871	-9.29652	-10.28	-11.0932	-11.6708	-11.9538	-12.1205	-12.1993	-12.1948	-12.0411	-11.5391	-10.5877	-9.18423	-7.45074	-5.59613	-3.69194	-1.62444	0.47181	2.19603	3.41118	4.13887	4.47863	4.53866	4.26827	3.65265	2.88085	2.20215	1.65466	1.25667	1.15745	1.60054	2.55445	3.26878	3.24051	2.83103	2.40933
S3 T32	3	LP	15	9	-8.32648	-8.48615	-8.63775	-8.95735	-9.41055	-9.88236	-10.4098	-11.0253	-11.5334	-11.7601	-11.6858	-11.2765	-10.387	-9.10341	-8.01509	-7.39632	-6.83939	-5.99263	-5.02698	-4.21608	-3.35668	-2.24018	-0.96886	0.44536	2.02703	3.57256	4.91057	6.17037	7.57601	8.9674	9.97364	10.5764	11.0139	11.3428	11.5383	11.6478	11.7286	11.7219	11.6034	11.488	11.6022	11.7507	11.262	9.93286	8.22316
S3 T33	3	LP	15	9	-12.2238	-12.1947	-12.3034	-12.5078	-12.7641	-13.0242	-13.2505	-13.5085	-13.8337	-14.0461	-14.0899	-14.2089	-14.5174	-14.8117	-14.9346	-14.9661	-14.9754	-14.8043	-14.3418	-13.6514	-12.8651	-12.0328	-11.0871	-10.0274	-9.12041	-8.52972	-7.95088	-6.91922	-5.23765	-3.1567	-1.12219	0.67478	2.40088	4.14099	5.6935	7.0147	8.27508	9.50085	10.5261	11.073	11.0741	10.7421	10.2605	9.67257	9.07651
S3 T34	3	LP	15	9	-6.47683	-6.9445	-7.37472	-7.72237	-8.10681	-8.59086	-9.14257	-9.75228	-10.4229	-11.083	-11.6264	-11.9817	-12.164	-12.1779	-11.9996	-11.6795	-11.3752	-11.1297	-10.6974	-9.77649	-8.34359	-6.6628	-4.99419	-3.2676	-1.27325	0.94254	2.96237	4.45285	5.64443	6.94351	8.26473	9.09576	9.25892	9.26028	9.53933	9.86946	9.87884	9.64469	9.4611	9.4791	9.58302	9.57157	9.44419	9.45605	9.78937
S3 T35	3	LP	15	9	-4.02025	-4.3395	-4.6032	-4.80047	-4.93809	-5.1633	-5.57259	-6.08949	-6.54036	-6.84993	-7.08566	-7.34529	-7.61451	-7.81233	-7.90945	-7.95075	-7.94071	-7.82164	-7.59002	-7.37084	-7.26022	-7.11752	-6.69337	-5.91425	-4.92489	-3.87043	-2.69479	-1.19285	0.67468	2.59741	4.24405	5.61635	6.89864	8.15816	9.28873	10.1573	10.7056	10.8695	10.55	9.74729	8.67919	7.67865	6.99968	6.58871	6.15594
S3 T36	3	LP	15	9	-4.60707	-5.04686	-5.53175	-5.97715	-6.36376	-6.80007	-7.40612	-8.09737	-8.77567	-9.44398	-10.1503	-10.8949	-11.5151	-11.9243	-12.2509	-12.5746	-12.8597	-13.0458	-13.0739	-12.9215	-12.6257	-12.2018	-11.6435	-10.9247	-10.0207	-8.97675	-7.90699	-6.88693	-5.84943	-4.74893	-3.70853	-2.87438	-2.27855	-1.87626	-1.63126	-1.54837	-1.64289	-1.91489	-2.30223	-2.62511	-2.68716	-2.46304	-2.09642	-1.76551	-1.54208
S3 T37	3	LP	15	9	-8.07909	-8.48782	-8.86882	-9.26386	-9.69136	-10.1835	-10.8064	-11.5615	-12.3383	-13.0241	-13.6182	-14.1982	-14.7662	-15.2296	-15.5144	-15.6385	-15.6254	-15.4286	-15.0091	-14.3912	-13.6229	-12.7448	-11.7423	-10.5651	-9.2006	-7.69554	-6.05625	-4.34877	-2.62686	-0.83467	1.14871	3.30597	5.49068	7.62251	9.60334	11.1254	11.9439	12.0737	11.7247	11.1403	10.5077	10.0749	9.99396	10.0041	9.63718
S3 T38	3	LP	15	9	-5.39184	-5.8222	-6.29888	-6.75823	-7.23384	-7.81401	-8.52188	-9.28832	-10.0589	-10.801	-11.476	-12.0796	-12.6335	-13.1176	-13.4532	-13.5633	-13.4142	-13.0306	-12.4906	-11.8507	-11.0781	-10.1213	-8.99149	-7.75219	-6.42625	-4.96239	-3.35563	-1.69863	-0.11202	1.39193	2.92898	4.60452	6.34796	7.88326	8.94228	9.47588	9.5634	9.28352	8.75034	8.11699	7.51756	7.04965	6.77178	6.67953	6.71803
S3 T39	3	LP	15	9	-4.40309	-4.91118	-5.40644	-5.89746	-6.38392	-6.87352	-7.38573	-7.91217	-8.42451	-8.88789	-9.25394	-9.48852	-9.60686	-9.6367	-9.602	-9.53461	-9.46252	-9.36814	-9.16707	-8.73535	-7.99344	-6.95997	-5.76019	-4.51889	-3.26649	-1.96491	-0.5575	0.96123	2.50357	3.92608	5.16944	6.27061	7.23283	7.99148	8.51309	8.82611	8.98091	8.95234	8.6557	8.11855	7.51103	7.07618	6.9762	7.13385	7.24767
S3 T40	3	LP	15	9	-4.27537	-4.81248	-5.21214	-5.47699	-5.71481	-6.04327	-6.49982	-7.0369	-7.59245	-8.1226	-8.61485	-9.0747	-9.48087	-9.77323	-9.89229	-9.81437	-9.56447	-9.18825	-8.69244	-8.05071	-7.22562	-6.22878	-5.09649	-3.83578	-2.44935	-0.96321	0.58946	2.20401	3.8803	5.57287	7.17629	8.51236	9.43078	9.94529	10.2334	10.4676	10.6627	10.7115	10.5217	10.1046	9.53704	8.89112	8.25939	7.75047	7.44122
S3 T41	3	LP	15	9	-5.85336	-6.555	-7.38808	-8.18651	-8.85253	-9.44199	-10.0839	-10.8302	-11.672	-12.5072	-13.2257	-13.7533	-14.0722	-14.2439	-14.3419	-14.3352	-14.1199	-13.6362	-12.8867	-11.9425	-10.8771	-9.70541	-8.43733	-7.08985	-5.64922	-4.10061	-2.52212	-1.01265	0.4358	1.85642	3.14555	4.08212	4.54343	4.65125	4.62476	4.57099	4.48718	4.4001	4.40752	4.59792	4.89854	5.04515	4.84269	4.36148	3.78616
S3 T42	3	LP	15	9	-2.26216	-2.59638	-3.15175	-3.71173	-4.18974	-4.65909	-5.25733	-6.04539	-6.94876	-7.855	-8.72978	-9.57455	-10.34	-10.9192	-11.2232	-11.2384	-11.0434	-10.6878	-10.1123	-9.26237	-8.19251	-6.96577	-5.59878	-4.05905	-2.20687	-0.02413	2.17345	4.12156	5.85433	7.4611	8.85775	9.88062	10.5345	11.0055	11.3574	11.4651	11.3612	11.189	10.856	10.1917	9.38535	8.78193	8.34589	7.79761	7.09028
S3 T43	3	LP	15	9	-5.11522	-5.53456	-6.0455	-6.60317	-7.12568	-7.56972	-7.96925	-8.37827	-8.77863	-9.13347	-9.42394	-9.63977	-9.75576	-9.69324	-9.39819	-8.9089	-8.30407	-7.61073	-6.79641	-5.83898	-4.73597	-3.45914	-2.02658	-0.51672	1.09477	2.83158	4.55752	6.0125	7.07993	7.93343	8.8434	9.84893	10.7325	11.2483	11.2772	10.8803	10.209	9.29505	8.12247	6.9729	6.29943	6.15979	6.16158	6.03644	5.87706
S3 T44	3	LP	15	9	-8.37394	-8.99518	-9.52667	-9.96693	-10.358	-10.7259	-11.0328	-11.2274	-11.2648	-11.1284	-10.878	-10.5823	-10.2164	-9.69171	-9.00256	-8.24389	-7.49984	-6.76006	-5.93345	-4.96534	-3.87452	-2.6991	-1.51542	-0.35024	0.95143	2.41535	3.71719	4.53642	5.00736	5.46428	6.13834	7.09498	8.13192	8.86509	9.1929	9.42	9.85616	10.364	10.4868	10.1033	9.54845	9.19063	9.25562	9.71119	10.1107
S3 T45	3	LP	15	9	-6.2964	-7.00771	-7.67795	-8.25853	-8.7952	-9.31482	-9.79103	-10.2148	-10.5968	-10.9244	-11.1491	-11.2257	-11.149	-10.9399	-10.5976	-10.0977	-9.46075	-8.7279	-7.95215	-7.18995	-6.45414	-5.65012	-4.7288	-3.73383	-2.71392	-1.7061	-0.63416	0.55156	1.80041	3.01803	4.10958	5.03486	5.82914	6.56662	7.27671	7.86376	8.20349	8.37422	8.57987	8.87482	9.10539	9.05854	8.69873	8.25619	7.98545
S1 T1	1	NLP	5	3	-17.7154	-17.9476	-18.2018	-18.495	-18.8283	-19.1791	-19.5397	-19.9533	-20.4435	-20.9699	-21.5195	-22.0723	-22.5991	-23.0808	-23.5306	-23.9844	-24.4283	-24.8243	-25.154	-25.4257	-25.6511	-25.8422	-25.9855	-26.0471	-26.0297	-25.9866	-25.9415	-25.8587	-25.7412	-25.6402	-25.5666	-25.4746	-25.3196	-25.1054	-24.874	-24.6407	-24.3596	-23.9826	-23.5064	-22.9469	-22.3027	-21.5445	-20.6398	-19.5848	-18.4153
S1 T2	1	NLP	5	6	-14.4831	-14.8975	-15.3462	-15.8216	-16.3254	-16.8603	-17.4344	-18.0446	-18.6727	-19.2959	-19.9041	-20.5037	-21.1004	-21.6964	-22.267	-22.7987	-23.3409	-23.9467	-24.5921	-25.189	-25.6751	-26.0643	-26.4055	-26.699	-26.9317	-27.138	-27.3526	-27.5339	-27.5632	-27.3315	-26.8053	-26.012	-24.955	-23.5983	-21.9475	-20.0599	-17.9936	-15.8625	-13.8473	-12.0595	-10.4792	-9.00182	-7.58388	-6.26874	-5.01662
S1 T3	1	NLP	5	3	-9.72706	-9.8032	-9.856	-9.89328	-9.93281	-9.97524	-10.0072	-10.0247	-10.0415	-10.066	-10.0789	-10.0654	-10.0315	-10.0038	-9.99735	-10.0079	-10.0332	-10.0802	-10.1557	-10.2537	-10.3812	-10.5746	-10.8625	-11.2304	-11.6598	-12.1746	-12.8051	-13.5424	-14.3413	-15.1839	-16.1016	-17.1154	-18.2173	-19.3518	-20.5	-21.6707	-22.8706	-24.1448	-25.4508	-26.6408	-27.7012	-28.6135	-29.3143	-29.7875	-29.9109
S1 T4	1	NLP	5	3	-7.39235	-7.39082	-7.39302	-7.41541	-7.46256	-7.52301	-7.60412	-7.7003	-7.77213	-7.80123	-7.82669	-7.87624	-7.91554	-7.91414	-7.89413	-7.90676	-7.97414	-8.05845	-8.13903	-8.27194	-8.49242	-8.77463	-9.10902	-9.53056	-10.0543	-10.6731	-11.3669	-12.1337	-12.9836	-13.8963	-14.8222	-15.7628	-16.7407	-17.7443	-18.7594	-19.7628	-20.7365	-21.6976	-22.6494	-23.5148	-24.2484	-24.853	-25.3111	-25.6513	-25.8799
S1 T5	1	NLP	5	3	-7.96708	-8.13818	-8.37141	-8.67446	-9.04931	-9.491	-9.98307	-10.5288	-11.1434	-11.8363	-12.609	-13.4383	-14.2808	-15.1048	-15.9068	-16.71	-17.5476	-18.4182	-19.2697	-20.0442	-20.7304	-21.3657	-21.9842	-22.6354	-23.3325	-24.0161	-24.5944	-25.0495	-25.4152	-25.6734	-25.8304	-25.9428	-26.0342	-26.0111	-25.6957	-24.9092	-23.5611	-21.6808	-19.4252	-17.0421	-14.7671	-12.7106	-10.8308	-9.08414	-7.53741
S2 T16	2	NLP	5	6	-26.2537	-26.5071	-26.8163	-27.1684	-27.5293	-27.888	-28.2659	-28.6557	-29.043	-29.4244	-29.7985	-30.1851	-30.5884	-30.9986	-31.4188	-31.8615	-32.3185	-32.7696	-33.2066	-33.6294	-34.0383	-34.4434	-34.8563	-35.2919	-35.7385	-36.1242	-36.3752	-36.5164	-36.6766	-36.9684	-37.3571	-37.6845	-37.7548	-37.3996	-36.4615	-34.8126	-32.4661	-29.614	-26.6149	-23.8701	-21.4856	-19.2235	-17.0281	-15.1334	-13.6669
S2 T17	2	NLP	5	3	-17.3629	-17.6899	-18.0057	-18.3098	-18.61	-18.9319	-19.2971	-19.7006	-20.1181	-20.5349	-20.9456	-21.3522	-21.7619	-22.1828	-22.634	-23.123	-23.6418	-24.1634	-24.6548	-25.1315	-25.5991	-26.0547	-26.5189	-27.0323	-27.6036	-28.1826	-28.7303	-29.272	-29.8207	-30.312	-30.667	-30.8907	-31.0699	-31.2957	-31.5789	-31.842	-31.9886	-31.8605	-31.2648	-30.0255	-28.0305	-25.3425	-22.2491	-19.1884	-16.4403
S2 T18	2	NLP	5	6	-17.6848	-17.9349	-18.2259	-18.567	-18.9571	-19.3932	-19.8869	-20.4447	-21.0671	-21.7502	-22.4846	-23.2726	-24.1333	-25.0517	-25.9651	-26.8557	-27.7363	-28.6074	-29.4658	-30.31	-31.1253	-31.8837	-32.5388	-33.0456	-33.4073	-33.6711	-33.8569	-33.9246	-33.8165	-33.5075	-32.9672	-32.0699	-30.6261	-28.495	-25.7225	-22.6079	-19.6087	-17.0584	-14.9139	-12.9515	-11.1465	-9.58761	-8.24617	-7.07408	-6.10969
S2 T19	2	NLP	5	3	-19.9547	-20.3324	-20.715	-21.0948	-21.4838	-21.8681	-22.2039	-22.5073	-22.8472	-23.2498	-23.6629	-24.0906	-24.5501	-25.0424	-25.531	-25.9865	-26.39	-26.7479	-27.0992	-27.4462	-27.7778	-28.0658	-28.2694	-28.4118	-28.5662	-28.7575	-28.9429	-29.0694	-29.1158	-29.0761	-28.964	-28.8485	-28.8227	-28.8756	-28.9516	-29.0519	-29.1279	-29.1156	-29.0171	-28.8193	-28.4741	-27.9403	-27.1468	-25.9954	-24.428
S2 T20	2	NLP	5	3	-20.4949	-20.8051	-21.1445	-21.5058	-21.8672	-22.2142	-22.545	-22.8692	-23.2082	-23.5689	-23.9562	-24.3518	-24.7491	-25.1429	-25.5181	-25.8714	-26.1984	-26.5117	-26.8346	-27.202	-27.5979	-27.941	-28.2142	-28.4941	-28.8459	-29.2536	-29.6777	-30.1179	-30.5468	-30.9264	-31.272	-31.5951	-31.8902	-32.1804	-32.506	-32.8811	-33.1982	-33.2341	-32.8737	-32.1397	-31.0032	-29.3665	-27.1708	-24.4502	-21.436
S2 T21	2	NLP	5	6	-24.3267	-24.5656	-24.8263	-25.1279	-25.4886	-25.9064	-26.3525	-26.8092	-27.2689	-27.7305	-28.1976	-28.6753	-29.1551	-29.6261	-30.0951	-30.5594	-31.0032	-31.4286	-31.8453	-32.2532	-32.6619	-33.109	-33.6046	-34.0933	-34.5011	-34.7895	-34.9825	-35.1459	-35.3525	-35.6167	-35.8546	-35.8993	-35.5169	-34.4577	-32.5768	-29.8871	-26.6283	-23.3533	-20.5671	-18.2209	-16.0599	-14.1853	-12.7769	-11.7466	-10.9499
S2 T22	2	NLP	5	3	-19.4615	-19.7515	-20.053	-20.3626	-20.6754	-20.9895	-21.3381	-21.7089	-22.0696	-22.4212	-22.7394	-23.0487	-23.3594	-23.6501	-23.8852	-24.0664	-24.2229	-24.3808	-24.5562	-24.7446	-24.9289	-25.1003	-25.2586	-25.4207	-25.5987	-25.7962	-26.0011	-26.1704	-26.2937	-26.3879	-26.4555	-26.498	-26.5319	-26.5907	-26.6983	-26.8562	-27.0269	-27.1719	-27.2795	-27.2873	-27.1075	-26.6581	-25.8822	-24.723	-23.0811
S2 T23	2	NLP	5	3	-20.9491	-21.306	-21.6507	-21.9947	-22.3616	-22.7568	-23.1609	-23.5758	-23.9833	-24.3314	-24.6479	-24.9802	-25.3303	-25.6602	-25.979	-26.3235	-26.6741	-27.0309	-27.3874	-27.726	-28.0915	-28.4737	-28.8246	-29.1533	-29.5051	-29.8858	-30.2883	-30.7482	-31.2851	-31.8419	-32.3381	-32.7386	-33.0438	-33.2809	-33.4961	-33.7127	-33.9047	-34.0126	-33.9847	-33.7605	-33.323	-32.69	-31.7816	-30.463	-28.6055
S2 T24	2	NLP	5	3	-20.8888	-21.1755	-21.4472	-21.6937	-21.9503	-22.2588	-22.6201	-22.9961	-23.3617	-23.7207	-24.0496	-24.3282	-24.6005	-24.9274	-25.2925	-25.6513	-25.9693	-26.234	-26.5355	-26.8766	-27.195	-27.508	-27.7696	-27.961	-28.1609	-28.39	-28.5883	-28.7664	-28.9976	-29.2402	-29.3793	-29.4012	-29.3656	-29.3736	-29.448	-29.5534	-29.6802	-29.8163	-29.9494	-30.0778	-30.1595	-30.1327	-29.9425	-29.4057	-28.2221
S2 T25	2	NLP	5	3	-19.7949	-20.0433	-20.3123	-20.6092	-20.9386	-21.3077	-21.7059	-22.1226	-22.5563	-23.0299	-23.5438	-24.0494	-24.4978	-24.9124	-25.3242	-25.7247	-26.072	-26.3651	-26.6607	-26.9668	-27.2124	-27.416	-27.6286	-27.8584	-28.1127	-28.398	-28.691	-28.9411	-29.1259	-29.2776	-29.4465	-29.67	-29.8644	-29.9748	-30.1009	-30.2986	-30.5248	-30.7053	-30.8474	-30.9397	-30.9264	-30.7681	-30.4832	-30.1512	-29.7547
S2 T26	2	NLP	5	3	-23.7869	-23.8813	-24.0305	-24.198	-24.3539	-24.5211	-24.7164	-24.9194	-25.1316	-25.3659	-25.6234	-25.897	-26.1812	-26.4546	-26.6771	-26.8398	-26.9825	-27.1484	-27.335	-27.5217	-27.7094	-27.8985	-28.0862	-28.2595	-28.4226	-28.6288	-28.9031	-29.1917	-29.4189	-29.559	-29.6394	-29.7181	-29.8432	-30.0131	-30.1997	-30.3071	-30.1838	-29.7139	-28.8897	-27.7949	-26.542	-25.1651	-23.6215	-21.889	-20.0359
S2 T27	2	NLP	5	3	-19.9132	-20.083	-20.2893	-20.5209	-20.7551	-20.9873	-21.2442	-21.5448	-21.8797	-22.2196	-22.5316	-22.7949	-23.0474	-23.358	-23.7206	-24.0694	-24.3512	-24.5905	-24.8379	-25.1088	-25.3901	-25.6791	-25.9523	-26.1987	-26.5033	-26.9066	-27.3379	-27.6937	-27.9762	-28.2214	-28.4838	-28.7585	-28.9802	-29.1952	-29.4045	-29.5836	-29.724	-29.8032	-29.7904	-29.6578	-29.3681	-28.8686	-28.053	-26.8347	-25.2339
S2 T28	2	NLP	5	3	-20.5654	-20.7629	-20.9541	-21.181	-21.4559	-21.7488	-22.0287	-22.2995	-22.5531	-22.8242	-23.1416	-23.4814	-23.7813	-24.052	-24.4037	-24.7647	-25.0433	-25.3087	-25.6107	-25.9444	-26.2413	-26.5162	-26.8219	-27.1901	-27.622	-28.0954	-28.5996	-29.0428	-29.3457	-29.5288	-29.6832	-29.8448	-30.0067	-30.1745	-30.3371	-30.4751	-30.5887	-30.7059	-30.7523	-30.6043	-30.23	-29.6865	-28.986	-27.9531	-26.3754
S2 T29	2	NLP	5	3	-18.0709	-18.3082	-18.5177	-18.7674	-19.0897	-19.4425	-19.7656	-20.0729	-20.4171	-20.8498	-21.3229	-21.7953	-22.2591	-22.6984	-23.1351	-23.5764	-24.0494	-24.5862	-25.1838	-25.7305	-26.1374	-26.498	-26.9016	-27.3429	-27.7834	-28.1964	-28.5561	-28.8003	-28.9285	-29.0722	-29.3503	-29.726	-30.1969	-30.7258	-31.2037	-31.5925	-31.8802	-32.0356	-32.035	-31.7444	-30.9426	-29.4886	-27.478	-25.4431	-23.7112
S2 T30	2	NLP	5	3	-18.6772	-19.0349	-19.3148	-19.6659	-20.1093	-20.5818	-21.0778	-21.6623	-22.3263	-22.969	-23.5819	-24.1738	-24.7247	-25.181	-25.6046	-26.0603	-26.4341	-26.6819	-26.8986	-27.1314	-27.394	-27.7574	-28.182	-28.5922	-28.9521	-29.1966	-29.3772	-29.6609	-29.9937	-30.2304	-30.3575	-30.4021	-30.4352	-30.4992	-30.6031	-30.7063	-30.7513	-30.7497	-30.699	-30.6083	-30.4793	-30.263	-29.9589	-29.5992	-29.1557
S3 T31	3	NLP	5	3	-30.19	-30.1764	-30.1632	-30.175	-30.219	-30.2729	-30.3075	-30.3216	-30.3427	-30.3917	-30.4641	-30.5461	-30.6298	-30.7077	-30.7706	-30.8165	-30.8563	-30.9089	-30.987	-31.0875	-31.2018	-31.328	-31.463	-31.5948	-31.7218	-31.8747	-32.0979	-32.3986	-32.7222	-32.9877	-33.1506	-33.2387	-33.341	-33.5478	-33.876	-34.2643	-34.6342	-34.9282	-35.1027	-35.1283	-34.9951	-34.6741	-34.0631	-33.0301	-31.56
S3 T32	3	NLP	5	3	-24.4729	-24.7313	-25.0158	-25.3251	-25.6631	-26.021	-26.3756	-26.7081	-27.023	-27.349	-27.7187	-28.1314	-28.5498	-28.9338	-29.2747	-29.6002	-29.9468	-30.3299	-30.742	-31.1586	-31.5605	-31.9487	-32.3495	-32.807	-33.3495	-33.9457	-34.5126	-34.9691	-35.2892	-35.5282	-35.7772	-36.0783	-36.3777	-36.5256	-36.3322	-35.6443	-34.3838	-32.5543	-30.2295	-27.5273	-24.6498	-21.8825	-19.3908	-17.0796	-14.8416
S3 T33	3	NLP	5	3	-17.0657	-17.3571	-17.6465	-17.9514	-18.2917	-18.659	-19.0379	-19.4149	-19.7733	-20.1251	-20.488	-20.8325	-21.1167	-21.3904	-21.7084	-22.0615	-22.4275	-22.8341	-23.295	-23.7561	-24.1621	-24.5146	-24.841	-25.163	-25.4812	-25.7663	-26.0147	-26.268	-26.568	-26.8975	-27.209	-27.4949	-27.7862	-28.0858	-28.3582	-28.5842	-28.7891	-29.0218	-29.3005	-29.577	-29.7963	-29.9548	-30.0997	-30.2852	-30.5118
S3 T34	3	NLP	5	3	-16.5224	-16.7247	-16.9549	-17.2175	-17.5176	-17.8535	-18.2098	-18.5747	-18.965	-19.3975	-19.852	-20.302	-20.7651	-21.2648	-21.782	-22.2722	-22.7071	-23.105	-23.5053	-23.9366	-24.4092	-24.9169	-25.4326	-25.922	-26.3925	-26.8922	-27.4352	-27.9795	-28.4956	-28.9651	-29.3519	-29.65	-29.8862	-30.093	-30.3146	-30.572	-30.8386	-31.0719	-31.2285	-31.2692	-31.1539	-30.8399	-30.2296	-29.1063	-27.3224
S3 T35	3	NLP	5	3	-18.7416	-19.03	-19.3087	-19.5789	-19.8339	-20.0663	-20.306	-20.5898	-20.923	-21.2691	-21.5914	-21.8835	-22.1621	-22.46	-22.7782	-23.1164	-23.4803	-23.8579	-24.2237	-24.5493	-24.8303	-25.0986	-25.364	-25.5982	-25.7789	-25.9137	-26.0221	-26.1465	-26.3208	-26.5262	-26.7331	-26.9279	-27.096	-27.2346	-27.3549	-27.441	-27.4797	-27.5267	-27.6357	-27.7893	-27.949	-28.1095	-28.2671	-28.3615	-28.2985
S3 T36	3	NLP	5	3	-25.2004	-25.2139	-25.2376	-25.2576	-25.2725	-25.3073	-25.3815	-25.4851	-25.5967	-25.7091	-25.8335	-25.9824	-26.1418	-26.2997	-26.4727	-26.6617	-26.8458	-27.0192	-27.1928	-27.3753	-27.5402	-27.6692	-27.7761	-27.8707	-27.9495	-28.0117	-28.0647	-28.107	-28.1401	-28.1877	-28.277	-28.3944	-28.482	-28.5052	-28.5024	-28.5515	-28.691	-28.8902	-29.1248	-29.3898	-29.666	-29.8738	-29.8995	-29.7055	-29.3515
S3 T37	3	NLP	5	3	-19.2913	-19.4745	-19.6549	-19.8374	-20.0409	-20.2635	-20.4804	-20.6661	-20.8316	-21.0186	-21.2574	-21.5444	-21.852	-22.1477	-22.4188	-22.6963	-23.0044	-23.331	-23.6369	-23.8991	-24.1355	-24.3837	-24.6573	-24.9413	-25.218	-25.4843	-25.7561	-26.057	-26.4015	-26.7763	-27.1455	-27.4762	-27.7585	-28.0129	-28.2827	-28.6026	-28.9657	-29.3266	-29.6328	-29.8514	-29.9548	-29.9076	-29.6734	-29.2029	-28.4303
S3 T38	3	NLP	5	3	-19.9751	-20.1603	-20.3407	-20.532	-20.7372	-20.9626	-21.2158	-21.5018	-21.8055	-22.1052	-22.3983	-22.6914	-22.987	-23.282	-23.5878	-23.9193	-24.2611	-24.5952	-24.9312	-25.2765	-25.6278	-25.9934	-26.3885	-26.8351	-27.3556	-27.9155	-28.422	-28.8014	-29.0524	-29.2313	-29.3995	-29.5676	-29.7197	-29.8735	-30.0392	-30.1368	-30.0518	-29.7582	-29.3423	-28.9039	-28.4579	-27.9328	-27.232	-26.3186	-25.2061
S3 T39	3	NLP	5	3	-18.4405	-18.6068	-18.777	-18.9787	-19.1933	-19.3988	-19.5989	-19.7992	-20.0055	-20.2068	-20.4135	-20.6574	-20.952	-21.2642	-21.5568	-21.8239	-22.0602	-22.2697	-22.4755	-22.7013	-22.9569	-23.2228	-23.4697	-23.6948	-23.9304	-24.2118	-24.5392	-24.8699	-25.1693	-25.4449	-25.7268	-26.0169	-26.2774	-26.4697	-26.6333	-26.8523	-27.1634	-27.5509	-27.9706	-28.3187	-28.4631	-28.355	-28.0339	-27.5103	-26.6468
S3 T40	3	NLP	5	3	-19.0625	-19.2414	-19.3941	-19.5697	-19.7971	-20.0505	-20.3033	-20.5594	-20.8078	-21.0584	-21.3137	-21.5778	-21.8328	-22.058	-22.2803	-22.514	-22.7193	-22.873	-22.9985	-23.1437	-23.3384	-23.5624	-23.7728	-23.9661	-24.1421	-24.2933	-24.4342	-24.5812	-24.7126	-24.8181	-24.9049	-24.9605	-24.9817	-25.0342	-25.1672	-25.3391	-25.4655	-25.513	-25.5433	-25.649	-25.8254	-25.9961	-26.1348	-26.282	-26.4729
S3 T41	3	NLP	5	3	-19.1579	-19.3451	-19.5517	-19.7742	-20.0044	-20.2337	-20.4561	-20.682	-20.9276	-21.1696	-21.4133	-21.6618	-21.9385	-22.2362	-22.5067	-22.772	-23.0419	-23.3087	-23.5785	-23.8612	-24.1561	-24.4723	-24.8322	-25.2385	-25.6876	-26.1774	-26.6946	-27.2467	-27.838	-28.4417	-28.9875	-29.398	-29.6537	-29.8427	-30.0933	-30.4544	-30.8762	-31.2515	-31.4463	-31.3068	-30.732	-29.6947	-28.1596	-26.1053	-23.5143
S3 T42	3	NLP	5	3	-22.4528	-22.5908	-22.7307	-22.8793	-23.0344	-23.1726	-23.3032	-23.4377	-23.5697	-23.7046	-23.8597	-24.0632	-24.3023	-24.5242	-24.7267	-24.9238	-25.1238	-25.3307	-25.542	-25.7742	-26.1028	-26.5984	-27.2386	-27.9594	-28.6998	-29.4158	-30.0598	-30.5821	-30.9806	-31.3282	-31.7237	-32.1801	-32.6111	-32.91	-32.9902	-32.7619	-32.0934	-30.8766	-29.1237	-26.839	-24.0587	-21.1	-18.3935	-16.0825	-14.0571
S3 T43	3	NLP	5	3	-16.9154	-17.2088	-17.5133	-17.8291	-18.1507	-18.4646	-18.7718	-19.1065	-19.4638	-19.8028	-20.1411	-20.4782	-20.7903	-21.084	-21.387	-21.704	-22.0068	-22.2587	-22.4434	-22.6061	-22.7938	-22.9951	-23.1821	-23.329	-23.4701	-23.7046	-23.9712	-24.1843	-24.3887	-24.5766	-24.72	-24.853	-25.0124	-25.213	-25.4565	-25.7238	-25.9569	-26.0602	-25.9272	-25.4829	-24.6618	-23.3946	-21.6001	-19.2532	-16.5677
S3 T44	3	NLP	5	3	-21.0906	-21.18	-21.2912	-21.4261	-21.539	-21.6513	-21.7832	-21.9257	-22.0731	-22.2512	-22.4716	-22.6351	-22.7248	-22.7984	-22.8857	-22.9995	-23.1062	-23.1688	-23.2347	-23.316	-23.4806	-23.7174	-24.0102	-24.367	-24.6783	-24.8296	-24.9489	-25.1602	-25.3907	-25.571	-25.7527	-26.0551	-26.4761	-26.9167	-27.3417	-27.7419	-28.09	-28.3661	-28.5957	-28.8441	-29.1114	-29.2378	-29.0503	-28.5019	-27.5864
S3 T45	3	NLP	5	3	-21.9938	-22.1072	-22.2454	-22.3981	-22.5425	-22.6564	-22.7437	-22.8295	-22.9339	-23.057	-23.1995	-23.3627	-23.5002	-23.6179	-23.7506	-23.9141	-24.1115	-24.3303	-24.5602	-24.7676	-24.9171	-25.0122	-25.0523	-25.0516	-25.0637	-25.1217	-25.2411	-25.4326	-25.6932	-25.9931	-26.2533	-26.4212	-26.5257	-26.6288	-26.686	-26.5158	-25.9518	-24.9614	-23.676	-22.394	-21.365	-20.3907	-19.0199	-17.0097	-14.4879
S1 T1	1	NLP	9	6	-28.5986	-28.7275	-28.856	-28.9905	-29.1324	-29.2792	-29.4295	-29.583	-29.7359	-29.8839	-30.0301	-30.1853	-30.3595	-30.5546	-30.7627	-30.9684	-31.1526	-31.3039	-31.425	-31.529	-31.6274	-31.7171	-31.7743	-31.7619	-31.6418	-31.3927	-31.0184	-30.5352	-29.951	-29.2418	-28.3643	-27.2885	-25.9931	-24.4725	-22.7637	-20.9362	-19.0601	-17.1835	-15.3273	-13.5209	-11.8276	-10.2961	-8.90335	-7.61181	-6.45888
S1 T2	1	NLP	9	6	-31.4273	-31.639	-31.8945	-32.1891	-32.5185	-32.8741	-33.2409	-33.6025	-33.9468	-34.2654	-34.5486	-34.7829	-34.957	-35.0654	-35.1059	-35.0797	-34.9917	-34.8489	-34.653	-34.3909	-34.039	-33.5806	-33.0131	-32.3434	-31.5579	-30.6164	-29.5045	-28.2419	-26.8523	-25.3583	-23.7835	-22.1461	-20.4568	-18.7219	-16.952	-15.1897	-13.5011	-11.9379	-10.5084	-9.17304	-7.8987	-6.71654	-5.69732	-4.90439	-4.36561
S1 T3	1	NLP	9	6	-38.3227	-38.4495	-38.5889	-38.7361	-38.8845	-39.0207	-39.1286	-39.1968	-39.2255	-39.2238	-39.1957	-39.1352	-39.0324	-38.8761	-38.6589	-38.3855	-38.0724	-37.7394	-37.3991	-37.0494	-36.6726	-36.2426	-35.7367	-35.1398	-34.4441	-33.65	-32.7574	-31.7477	-30.5797	-29.2265	-27.7019	-26.03	-24.2243	-22.2982	-20.2887	-18.269	-16.327	-14.5286	-12.9075	-11.4743	-10.2132	-9.07771	-8.01899	-7.02173	-6.11294
S1 T4	1	NLP	9	6	-37.5824	-37.7102	-37.8362	-37.9625	-38.0961	-38.2412	-38.3917	-38.5368	-38.6693	-38.78	-38.8552	-38.8935	-38.9038	-38.8825	-38.8077	-38.6568	-38.4277	-38.1369	-37.8111	-37.4787	-37.1549	-36.8258	-36.4437	-35.9612	-35.3612	-34.6361	-33.7732	-32.766	-31.6229	-30.3524	-28.9183	-27.2672	-25.4146	-23.4235	-21.3565	-19.2679	-17.2124	-15.2598	-13.4929	-11.9763	-10.7096	-9.62051	-8.64072	-7.77563	-7.07862
S1 T5	1	NLP	9	6	-38.5594	-38.6477	-38.7233	-38.7859	-38.8446	-38.9138	-39.0037	-39.1123	-39.2236	-39.3145	-39.3639	-39.3562	-39.2825	-39.1468	-38.9484	-38.6693	-38.2942	-37.8227	-37.2621	-36.6197	-35.898	-35.0926	-34.193	-33.1861	-32.056	-30.7928	-29.4059	-27.9004	-26.2532	-24.4591	-22.5523	-20.5743	-18.5735	-16.6192	-14.7912	-13.1457	-11.6975	-10.418	-9.24743	-8.15271	-7.16263	-6.33323	-5.68649	-5.17956	-4.72085
S1 T6	1	NLP	9	6	-29.5511	-29.6208	-29.7005	-29.7932	-29.8985	-30.0059	-30.0987	-30.2051	-30.3769	-30.6442	-31.0074	-31.4477	-31.9354	-32.4385	-32.938	-33.4333	-33.9279	-34.4134	-34.8681	-35.2804	-35.6602	-36.0033	-36.2794	-36.4313	-36.3937	-36.1414	-35.6881	-35.0878	-34.389	-33.5306	-32.392	-30.9391	-29.2428	-27.3979	-25.4593	-23.4155	-21.1999	-18.7898	-16.2894	-13.9062	-11.8391	-10.1565	-8.79019	-7.67065	-6.79191
S1 T7	1	NLP	9	6	-30.3281	-30.5237	-30.7353	-30.9812	-31.2615	-31.5501	-31.818	-32.0566	-32.2815	-32.5136	-32.7591	-33.0094	-33.2487	-33.4475	-33.5714	-33.6243	-33.6382	-33.6334	-33.6013	-33.5125	-33.3372	-33.0887	-32.8166	-32.5326	-32.1642	-31.6317	-30.9587	-30.2515	-29.5805	-28.8916	-28.0562	-26.9615	-25.5641	-23.8911	-21.9967	-19.9312	-17.7214	-15.385	-12.9609	-10.5371	-8.20626	-6.0195	-4.04923	-2.36729	-0.95713
S1 T8	1	NLP	9	6	-28.3475	-28.5817	-28.8417	-29.1163	-29.3905	-29.6619	-29.9356	-30.205	-30.4492	-30.6572	-30.8506	-31.0613	-31.2981	-31.5478	-31.7987	-32.0534	-32.3283	-32.6273	-32.9189	-33.1797	-33.3797	-33.4925	-33.5333	-33.5204	-33.4329	-33.2203	-32.8324	-32.2323	-31.3874	-30.3091	-29.0451	-27.5581	-25.7689	-23.6648	-21.3229	-18.8543	-16.3391	-13.7872	-11.2072	-8.70046	-6.44748	-4.62623	-3.31915	-2.4542	-1.86542
S1 T9	1	NLP	9	11	-33.0427	-33.3769	-33.699	-33.9942	-34.2613	-34.5089	-34.7495	-34.9966	-35.2609	-35.5422	-35.8267	-36.0919	-36.3155	-36.4896	-36.6194	-36.7103	-36.7723	-36.8162	-36.8388	-36.8224	-36.7506	-36.6215	-36.4476	-36.2393	-35.9978	-35.7166	-35.3813	-34.974	-34.4778	-33.8844	-33.2006	-32.4362	-31.57	-30.5447	-29.306	-27.8281	-26.1145	-24.2044	-22.1737	-20.1083	-18.0612	-16.0416	-14.0663	-12.2026	-10.5223
S1 T10	1	NLP	9	6	-29.7012	-29.8896	-30.1041	-30.3533	-30.6403	-30.9633	-31.3195	-31.7049	-32.1137	-32.5361	-32.96	-33.3725	-33.7607	-34.1106	-34.4087	-34.6384	-34.7821	-34.835	-34.8006	-34.671	-34.4229	-34.0312	-33.4855	-32.8017	-32.0142	-31.1497	-30.2112	-29.1695	-27.9772	-26.6089	-25.0839	-23.4751	-21.8872	-20.3877	-18.9691	-17.579	-16.1682	-14.7298	-13.3105	-11.9969	-10.8791	-10.0088	-9.39067	-8.99052	-8.72044
S1 T11	1	NLP	9	6	-27.6581	-27.9799	-28.2926	-28.624	-28.9849	-29.368	-29.7986	-30.281	-30.7412	-31.1196	-31.4482	-31.7948	-32.1872	-32.5949	-32.9607	-33.2341	-33.4096	-33.5263	-33.6155	-33.6498	-33.5501	-33.2445	-32.7183	-32.0098	-31.1677	-30.198	-29.0531	-27.6751	-26.0634	-24.2559	-22.2664	-20.1071	-17.8253	-15.4961	-13.2663	-11.2846	-9.5714	-8.05734	-6.74586	-5.69736	-4.94032	-4.44769	-4.08586	-3.65153	-3.02988
S1 T12	1	NLP	9	6	-27.3951	-27.5863	-27.8138	-28.0862	-28.4049	-28.7698	-29.1858	-29.658	-30.186	-30.7636	-31.38	-32.0191	-32.6598	-33.28	-33.863	-34.3957	-34.8685	-35.2774	-35.6163	-35.8614	-35.9817	-35.9465	-35.7209	-35.2914	-34.6798	-33.9292	-33.0737	-32.1028	-30.9556	-29.5837	-27.9938	-26.2155	-24.2843	-22.2213	-20.0204	-17.6846	-15.2729	-12.9298	-10.8011	-8.93805	-7.29432	-5.78736	-4.40581	-3.20284	-2.24371
S1 T13	1	NLP	9	6	-30.0875	-30.5591	-31.0562	-31.5637	-32.0696	-32.5709	-33.058	-33.5166	-33.9296	-34.2929	-34.6219	-34.9277	-35.2285	-35.5309	-35.7957	-35.9702	-36.0318	-35.998	-35.9111	-35.8101	-35.6959	-35.5159	-35.2006	-34.7366	-34.176	-33.578	-32.9535	-32.2524	-31.3878	-30.3153	-29.067	-27.6833	-26.164	-24.4477	-22.4609	-20.1735	-17.6019	-14.8288	-12.0278	-9.40749	-7.08277	-5.03253	-3.17583	-1.48145	0.00713
S1 T14	1	NLP	9	6	-29.121	-29.3853	-29.662	-29.9575	-30.2767	-30.6244	-31.0022	-31.4102	-31.8437	-32.2872	-32.7251	-33.1541	-33.5785	-34.0012	-34.411	-34.7813	-35.0871	-35.3186	-35.4789	-35.5653	-35.575	-35.5213	-35.4159	-35.2574	-35.0366	-34.7525	-34.4205	-34.0566	-33.6598	-33.2157	-32.7069	-32.1067	-31.3729	-30.4671	-29.3678	-28.0728	-26.5995	-24.9693	-23.1933	-21.2684	-19.2038	-17.031	-14.8179	-12.6672	-10.6449
S1 T15	1	NLP	9	6	-26.0843	-26.3128	-26.5773	-26.8869	-27.2365	-27.6105	-27.9918	-28.3631	-28.7094	-29.0342	-29.3638	-29.7339	-30.158	-30.6167	-31.0697	-31.478	-31.8299	-32.1442	-32.4449	-32.7253	-32.9437	-33.0694	-33.0969	-33.0362	-32.9079	-32.7177	-32.4344	-32.0079	-31.4266	-30.7357	-29.9727	-29.1107	-28.0922	-26.8945	-25.5254	-23.993	-22.2936	-20.4283	-18.3938	-16.1833	-13.8424	-11.4788	-9.22259	-7.16822	-5.34368
S2 T16	2	NLP	9	6	-27.9671	-28.2575	-28.5408	-28.8248	-29.1414	-29.5102	-29.9273	-30.3809	-30.8538	-31.3303	-31.8186	-32.3553	-32.969	-33.6442	-34.3212	-34.9348	-35.4533	-35.8744	-36.2062	-36.4661	-36.662	-36.7839	-36.825	-36.751	-36.5104	-36.0828	-35.4873	-34.7476	-33.8538	-32.7647	-31.4311	-29.8053	-27.8745	-25.6735	-23.2697	-20.7314	-18.1103	-15.4723	-12.904	-10.5086	-8.42468	-6.76862	-5.53094	-4.59746	-3.8995
S2 T17	2	NLP	9	6	-30.4876	-30.8789	-31.3005	-31.7386	-32.1861	-32.6382	-33.0855	-33.5217	-33.9528	-34.3993	-34.8809	-35.3795	-35.8377	-36.2025	-36.4509	-36.5855	-36.6197	-36.5553	-36.3769	-36.0842	-35.6989	-35.2096	-34.5536	-33.6673	-32.5491	-31.2598	-29.8692	-28.3986	-26.7974	-25.0017	-22.9962	-20.8198	-18.5336	-16.1921	-13.8388	-11.5221	-9.32155	-7.34472	-5.67389	-4.32279	-3.26996	-2.52205	-2.08629	-1.89612	-1.81233
S2 T18	2	NLP	9	6	-29.3395	-29.6668	-30.0511	-30.4781	-30.9279	-31.3871	-31.8476	-32.3065	-32.7732	-33.2554	-33.7482	-34.2429	-34.735	-35.2036	-35.6083	-35.9171	-36.1305	-36.2802	-36.3906	-36.459	-36.4659	-36.384	-36.1951	-35.8978	-35.4967	-34.9857	-34.3483	-33.5738	-32.6654	-31.6333	-30.4854	-29.2215	-27.839	-26.3346	-24.6939	-22.9016	-20.9696	-18.952	-16.9279	-14.9493	-13.0142	-11.1046	-9.2442	-7.50551	-5.95421
S2 T19	2	NLP	9	6	-27.172	-27.3601	-27.5945	-27.8804	-28.2075	-28.5594	-28.9199	-29.287	-29.671	-30.0777	-30.4962	-30.9039	-31.2846	-31.6405	-31.9879	-32.3324	-32.6501	-32.9011	-33.0554	-33.1081	-33.0826	-33.0062	-32.8783	-32.6687	-32.3452	-31.8979	-31.3363	-30.6668	-29.8747	-28.9348	-27.8397	-26.6019	-25.237	-23.751	-22.1387	-20.4111	-18.6145	-16.811	-15.0414	-13.3017	-11.5504	-9.73394	-7.83086	-5.88826	-4.00799
S2 T20	2	NLP	9	6	-29.3255	-29.6851	-30.1191	-30.5954	-31.0711	-31.5188	-31.9288	-32.3007	-32.6412	-32.9618	-33.2662	-33.5519	-33.8193	-34.0551	-34.2332	-34.3361	-34.3604	-34.3114	-34.1968	-34.0106	-33.7349	-33.3584	-32.8884	-32.349	-31.7623	-31.1188	-30.3821	-29.5335	-28.5875	-27.5706	-26.5007	-25.373	-24.1542	-22.802	-21.3065	-19.6987	-18.0265	-16.3356	-14.665	-13.0511	-11.5081	-9.99736	-8.45509	-6.87165	-5.32297
S2 T21	2	NLP	9	6	-31.2653	-31.6053	-31.9623	-32.3512	-32.7807	-33.2329	-33.6708	-34.063	-34.403	-34.706	-34.9892	-35.2593	-35.5076	-35.7102	-35.8436	-35.9148	-35.95	-35.9523	-35.909	-35.8088	-35.6274	-35.334	-34.9055	-34.3307	-33.6072	-32.7303	-31.6932	-30.5001	-29.1671	-27.7138	-26.1442	-24.4355	-22.5671	-20.5517	-18.4432	-16.3206	-14.2302	-12.163	-10.1158	-8.14579	-6.34449	-4.78136	-3.47812	-2.42577	-1.60761
S2 T22	2	NLP	9	6	-29.2676	-29.6601	-30.0625	-30.4606	-30.8459	-31.2194	-31.5895	-31.9643	-32.3447	-32.7265	-33.102	-33.4612	-33.7934	-34.0756	-34.286	-34.4424	-34.5582	-34.6021	-34.5328	-34.3274	-33.986	-33.5266	-32.9728	-32.3355	-31.6064	-30.7666	-29.8157	-28.786	-27.704	-26.5571	-25.3178	-23.9776	-22.5401	-21.0158	-19.4037	-17.6782	-15.8194	-13.8395	-11.7781	-9.70326	-7.70561	-5.85433	-4.16261	-2.6016	-1.14465
S2 T23	2	NLP	9	6	-28.7892	-29.1971	-29.6561	-30.1477	-30.6602	-31.1843	-31.7065	-32.2148	-32.7052	-33.1778	-33.6289	-34.0516	-34.4411	-34.7999	-35.1348	-35.4518	-35.7518	-36.0118	-36.192	-36.2729	-36.264	-36.1876	-36.0668	-35.9173	-35.7325	-35.4806	-35.138	-34.716	-34.2471	-33.7467	-33.1909	-32.5416	-31.7902	-30.9632	-30.0904	-29.1641	-28.1274	-26.9074	-25.4576	-23.7729	-21.874	-19.7977	-17.6168	-15.4468	-13.3917
S2 T24	2	NLP	9	6	-29.2073	-29.6446	-30.1518	-30.7294	-31.3497	-31.9679	-32.5534	-33.1107	-33.6617	-34.2158	-34.7657	-35.3044	-35.8344	-36.3499	-36.819	-37.1986	-37.4617	-37.5991	-37.6179	-37.533	-37.3492	-37.056	-36.6407	-36.0931	-35.4043	-34.5725	-33.6118	-32.5534	-31.4279	-30.2414	-28.9784	-27.6088	-26.0942	-24.4153	-22.5885	-20.6453	-18.6149	-16.5332	-14.4676	-12.515	-10.7416	-9.16061	-7.78244	-6.64583	-5.80712
S2 T25	2	NLP	9	6	-28.6093	-28.9115	-29.2059	-29.5245	-29.9098	-30.3861	-30.939	-31.5241	-32.0931	-32.6189	-33.107	-33.5849	-34.0724	-34.5602	-35.0189	-35.4203	-35.7625	-36.0682	-36.3507	-36.5987	-36.7734	-36.8284	-36.7381	-36.5119	-36.1825	-35.7693	-35.2573	-34.6151	-33.8266	-32.8941	-31.8143	-30.5727	-29.169	-27.617	-25.9216	-24.0816	-22.1055	-20.0132	-17.8368	-15.6313	-13.4717	-11.4203	-9.49411	-7.67376	-5.94625
S2 T26	2	NLP	9	11	-31.3041	-31.6454	-32.0266	-32.4467	-32.8955	-33.3579	-33.8201	-34.2729	-34.7096	-35.1224	-35.5034	-35.8479	-36.1609	-36.4604	-36.7694	-37.0942	-37.4093	-37.674	-37.8643	-37.9851	-38.0556	-38.0931	-38.0994	-38.0558	-37.9396	-37.7386	-37.4502	-37.0761	-36.6194	-36.0847	-35.4775	-34.7941	-34.0161	-33.113	-32.0534	-30.8285	-29.4583	-27.9753	-26.4113	-24.7948	-23.1445	-21.4709	-19.7804	-18.0739	-16.3559
S2 T27	2	NLP	9	6	-28.3649	-28.646	-28.9591	-29.2973	-29.6383	-29.9543	-30.2381	-30.5106	-30.7975	-31.1078	-31.4337	-31.7401	-32.0036	-32.2508	-32.5117	-32.7681	-32.9739	-33.0943	-33.1179	-33.0568	-32.9403	-32.7874	-32.5907	-32.3213	-31.9498	-31.4675	-30.884	-30.2122	-29.4537	-28.5972	-27.6173	-26.4812	-25.1689	-23.6791	-22.0283	-20.2375	-18.3143	-16.2777	-14.2033	-12.1992	-10.3286	-8.57418	-6.89355	-5.30094	-3.85768
S2 T28	2	NLP	9	6	-30.1702	-30.6343	-31.1191	-31.6235	-32.1432	-32.6655	-33.1694	-33.6332	-34.0465	-34.4172	-34.768	-35.1232	-35.4973	-35.8803	-36.2234	-36.4649	-36.5823	-36.5887	-36.4917	-36.2878	-35.9674	-35.5074	-34.8813	-34.0806	-33.1162	-32.0039	-30.7561	-29.3794	-27.8718	-26.2274	-24.4438	-22.5301	-20.5174	-18.4623	-16.4328	-14.4807	-12.6144	-10.8033	-9.02821	-7.32021	-5.73583	-4.32248	-3.11112	-2.10881	-1.29915
S2 T29	2	NLP	9	6	-33.433	-33.6017	-33.8074	-34.091	-34.4483	-34.8427	-35.2288	-35.5627	-35.8073	-35.9419	-35.976	-35.9425	-35.8741	-35.7891	-35.6524	-35.4381	-35.1606	-34.8082	-34.3676	-33.8535	-33.2854	-32.6782	-32.0333	-31.3343	-30.5602	-29.7022	-28.7514	-27.688	-26.4892	-25.1209	-23.5583	-21.8028	-19.884	-17.8416	-15.6906	-13.4506	-11.1857	-8.97673	-6.89105	-4.99966	-3.3765	-2.04709	-1.00118	-0.22767	0.27626
S2 T30	2	NLP	9	6	-34.2941	-34.5848	-34.937	-35.3251	-35.7092	-36.054	-36.3385	-36.5574	-36.7171	-36.8285	-36.9001	-36.9365	-36.9419	-36.9177	-36.8502	-36.7148	-36.492	-36.1784	-35.7856	-35.3329	-34.837	-34.3068	-33.7431	-33.1392	-32.4828	-31.757	-30.9392	-30.0115	-28.9771	-27.8528	-26.6453	-25.3499	-23.9572	-22.4565	-20.8455	-19.139	-17.3647	-15.5489	-13.7053	-11.8395	-9.95767	-8.06583	-6.17372	-4.32411	-2.599
S3 T31	3	NLP	9	6	-35.4345	-35.8136	-36.2242	-36.6645	-37.1291	-37.6097	-38.0904	-38.5424	-38.9362	-39.2649	-39.5511	-39.8334	-40.14	-40.4599	-40.7384	-40.918	-40.9842	-40.9627	-40.8778	-40.7278	-40.4883	-40.1238	-39.6042	-38.9203	-38.0844	-37.1202	-36.0411	-34.8222	-33.4096	-31.7648	-29.8787	-27.765	-25.4596	-23.0236	-20.5499	-18.1398	-15.8842	-13.8652	-12.1305	-10.6667	-9.41002	-8.29989	-7.32631	-6.54285	-6.03061
S3 T32	3	NLP	9	6	-36.9973	-37.4738	-37.9867	-38.5048	-38.9945	-39.4322	-39.797	-40.0759	-40.2722	-40.4183	-40.5876	-40.8371	-41.1358	-41.3929	-41.5287	-41.508	-41.3325	-41.0138	-40.5487	-39.9181	-39.1073	-38.1254	-37.0093	-35.8017	-34.5103	-33.0917	-31.4765	-29.6003	-27.4318	-25.0066	-22.4365	-19.87	-17.4163	-15.116	-12.9885	-11.0864	-9.48845	-8.22962	-7.26559	-6.52632	-5.96837	-5.56209	-5.25271	-4.94811	-4.53013
S3 T33	3	NLP	9	6	-34.5892	-34.8671	-35.1708	-35.4899	-35.8173	-36.1481	-36.4767	-36.7981	-37.1095	-37.4079	-37.6888	-37.9491	-38.1907	-38.4197	-38.6424	-38.8606	-39.0689	-39.2522	-39.388	-39.4506	-39.42	-39.2883	-39.0595	-38.7452	-38.3669	-37.9443	-37.4776	-36.95	-36.3448	-35.6568	-34.8922	-34.0622	-33.1743	-32.2257	-31.1975	-30.0597	-28.7917	-27.3914	-25.8615	-24.1945	-22.3731	-20.383	-18.2342	-15.9813	-13.725
S3 T34	3	NLP	9	6	-37.2559	-37.6777	-38.0734	-38.4183	-38.7115	-38.9644	-39.1884	-39.3882	-39.5601	-39.694	-39.7736	-39.7743	-39.6759	-39.4736	-39.1787	-38.8152	-38.4068	-37.9616	-37.4664	-36.8991	-36.2451	-35.5055	-34.6951	-33.8288	-32.9121	-31.9417	-30.9108	-29.8103	-28.6259	-27.3372	-25.9184	-24.3436	-22.5981	-20.6891	-18.6493	-16.5421	-14.4688	-12.553	-10.8951	-9.53535	-8.45698	-7.61185	-6.94662	-6.42691	-6.04771
S3 T35	3	NLP	9	6	-34.3263	-34.7454	-35.239	-35.8081	-36.4306	-37.0621	-37.6605	-38.2023	-38.6768	-39.0853	-39.4364	-39.7268	-39.9404	-40.0636	-40.0893	-40.0095	-39.812	-39.4804	-38.9974	-38.3514	-37.5445	-36.5989	-35.55	-34.4338	-33.2756	-32.0791	-30.8271	-29.4941	-28.0548	-26.4835	-24.7562	-22.8632	-20.8239	-18.6918	-16.5453	-14.4656	-12.5176	-10.7469	-9.18489	-7.84708	-6.72437	-5.79111	-5.02872	-4.43865	-4.03169
S3 T36	3	NLP	9	11	-34.7832	-35.3009	-35.8381	-36.4134	-37.0382	-37.7022	-38.3656	-38.9822	-39.5233	-39.9783	-40.3533	-40.6722	-40.9537	-41.1913	-41.3634	-41.4416	-41.4023	-41.2436	-40.991	-40.6838	-40.3528	-40.011	-39.6567	-39.2786	-38.8647	-38.4111	-37.923	-37.4094	-36.8728	-36.3044	-35.6866	-34.9975	-34.2145	-33.3212	-32.312	-31.1911	-29.9702	-28.6625	-27.2752	-25.8033	-24.2346	-22.5596	-20.7735	-18.8737	-16.8706
S3 T37	3	NLP	9	6	-38.7508	-39.2105	-39.6775	-40.1289	-40.548	-40.9256	-41.2562	-41.5318	-41.7383	-41.8619	-41.9035	-41.8725	-41.7634	-41.5552	-41.2299	-40.7784	-40.1945	-39.4699	-38.599	-37.5871	-36.4533	-35.2258	-33.9351	-32.6108	-31.2772	-29.9369	-28.5612	-27.1083	-25.5455	-23.8591	-22.0621	-20.1988	-18.3353	-16.5414	-14.8664	-13.3178	-11.8721	-10.5094	-9.23756	-8.08634	-7.08846	-6.26041	-5.59516	-5.07308	-4.66964
S3 T38	3	NLP	9	6	-35.3524	-35.6902	-36.1113	-36.6387	-37.2464	-37.8751	-38.4603	-38.9543	-39.3454	-39.6571	-39.9212	-40.1568	-40.3724	-40.5616	-40.6968	-40.7491	-40.7018	-40.5528	-40.3109	-39.9801	-39.5521	-39.0129	-38.3597	-37.615	-36.8083	-35.9492	-35.0219	-33.9959	-32.8477	-31.5768	-30.1957	-28.7087	-27.103	-25.3559	-23.4472	-21.3759	-19.1837	-16.9542	-14.7672	-12.67	-10.702	-8.91039	-7.34125	-6.02059	-4.95068
S3 T39	3	NLP	9	6	-32.149	-32.4586	-32.8019	-33.192	-33.631	-34.1099	-34.6166	-35.1391	-35.6634	-36.1693	-36.6336	-37.0409	-37.3942	-37.7143	-38.026	-38.34	-38.6414	-38.89	-39.0305	-39.019	-38.8444	-38.5197	-38.0655	-37.5084	-36.8814	-36.212	-35.5078	-34.7545	-33.9297	-33.0212	-32.0365	-30.995	-29.9114	-28.7832	-27.5905	-26.3037	-24.8907	-23.3253	-21.5881	-19.6682	-17.5795	-15.3778	-13.1553	-11.0232	-9.08287
S3 T40	3	NLP	9	6	-35.8205	-36.3572	-36.9271	-37.494	-38.0169	-38.474	-38.8601	-39.1683	-39.3877	-39.5078	-39.522	-39.4313	-39.2448	-38.9767	-38.6417	-38.2475	-37.7902	-37.2671	-36.6955	-36.1041	-35.515	-34.9379	-34.3704	-33.8037	-33.2281	-32.6363	-32.0224	-31.3728	-30.6621	-29.8628	-28.954	-27.9237	-26.7615	-25.454	-23.9897	-22.3629	-20.5793	-18.6618	-16.6501	-14.6075	-12.6225	-10.7951	-9.20912	-7.9044	-6.87556
S3 T41	3	NLP	9	6	-35.711	-36.1221	-36.596	-37.126	-37.6901	-38.2612	-38.8082	-39.3078	-39.7553	-40.1524	-40.5024	-40.8166	-41.1054	-41.371	-41.6097	-41.8088	-41.9487	-42.0123	-41.9899	-41.8757	-41.6646	-41.352	-40.9418	-40.4459	-39.8741	-39.2329	-38.5325	-37.782	-36.9782	-36.1022	-35.1234	-34.0105	-32.7467	-31.3343	-29.7845	-28.102	-26.2814	-24.3203	-22.2309	-20.0474	-17.8262	-15.6349	-13.536	-11.5756	-9.78982
S3 T42	3	NLP	9	6	-36.4657	-37.0459	-37.6507	-38.2518	-38.839	-39.4052	-39.9476	-40.4673	-40.9584	-41.41	-41.8157	-42.1679	-42.4548	-42.6621	-42.7742	-42.777	-42.6578	-42.4046	-42.0133	-41.4938	-40.8581	-40.1114	-39.2592	-38.3178	-37.3067	-36.2357	-35.0986	-33.8827	-32.583	-31.1939	-29.6929	-28.0531	-26.2594	-24.3093	-22.2098	-19.9782	-17.6453	-15.268	-12.9217	-10.6662	-8.52962	-6.51819	-4.63937	-2.92403	-1.42007
S3 T43	3	NLP	9	11	-35.6134	-36.0394	-36.4964	-36.9729	-37.4546	-37.9271	-38.3784	-38.8005	-39.1899	-39.5458	-39.8688	-40.1605	-40.4233	-40.6593	-40.8688	-41.0481	-41.1892	-41.2806	-41.3083	-41.2555	-41.1095	-40.8682	-40.539	-40.1298	-39.6459	-39.0904	-38.4636	-37.7633	-36.9889	-36.1437	-35.2365	-34.2795	-33.2824	-32.2418	-31.1361	-29.9279	-28.573	-27.0303	-25.2742	-23.3065	-21.1612	-18.9013	-16.612	-14.3835	-12.2881
S3 T44	3	NLP	9	6	-34.8857	-35.3814	-35.8835	-36.3734	-36.836	-37.2734	-37.7007	-38.1267	-38.5497	-38.9586	-39.3334	-39.6448	-39.8521	-39.9124	-39.7981	-39.505	-39.0473	-38.4449	-37.7169	-36.8818	-35.9551	-34.9469	-33.8627	-32.7063	-31.4875	-30.225	-28.9299	-27.588	-26.169	-24.649	-23.0166	-21.265	-19.3847	-17.3711	-15.2407	-13.0447	-10.8699	-8.82333	-7.00364	-5.47296	-4.24495	-3.29816	-2.59703	-2.11301	-1.83435
S3 T45	3	NLP	9	6	-33.833	-34.2279	-34.6662	-35.1561	-35.6905	-36.2511	-36.8124	-37.3473	-37.8421	-38.2986	-38.7212	-39.1046	-39.4328	-39.6897	-39.8648	-39.9505	-39.939	-39.8162	-39.5618	-39.1607	-38.6161	-37.9484	-37.1852	-36.3535	-35.4725	-34.5476	-33.569	-32.5214	-31.3946	-30.1884	-28.9053	-27.5378	-26.071	-24.4986	-22.8262	-21.0597	-19.2008	-17.2569	-15.2535	-13.2368	-11.2628	-9.38253	-7.63632	-6.05942	-4.68492
S1 T1	1	NLP	10	5	-15.8943	-16.1734	-16.4438	-16.7207	-17.0304	-17.3858	-17.7871	-18.2358	-18.7398	-19.3104	-19.9554	-20.6678	-21.4279	-22.2127	-22.9946	-23.7324	-24.3687	-24.8429	-25.1071	-25.1361	-24.9269	-24.4954	-23.8693	-23.0696	-22.0979	-20.9456	-19.5978	-18.0342	-16.2558	-14.3015	-12.225	-10.0803	-7.91675	-5.76207	-3.61002	-1.42519	0.78396	2.88202	4.64276	5.85823	6.4487	6.56134	6.55806	6.75738	7.15969
S1 T2	1	NLP	10	5	-14.5767	-14.8237	-15.0551	-15.2747	-15.5071	-15.7846	-16.1353	-16.5851	-17.1428	-17.7847	-18.4866	-19.2399	-20.0356	-20.862	-21.7064	-22.547	-23.3438	-24.0374	-24.5582	-24.8401	-24.8345	-24.5213	-23.9061	-23.0159	-21.8913	-20.5621	-19.046	-17.3661	-15.551	-13.618	-11.5955	-9.54229	-7.50022	-5.45286	-3.33246	-1.10725	1.0997	3.02005	4.37849	5.03629	5.08433	4.84328	4.70993	4.94507	5.54637
S1 T3	1	NLP	10	5	-13.1152	-13.4567	-13.8424	-14.2334	-14.611	-14.9881	-15.4003	-15.8773	-16.4274	-17.0458	-17.7309	-18.4912	-19.3267	-20.2157	-21.1486	-22.125	-23.1184	-24.0726	-24.9131	-25.5538	-25.923	-25.9831	-25.736	-25.2081	-24.4221	-23.392	-22.1202	-20.625	-18.9586	-17.1779	-15.3154	-13.3768	-11.3594	-9.25809	-7.06685	-4.80889	-2.63632	-0.82311	0.41165	1.02628	1.22362	1.46003	2.24283	3.77999	5.77472
S1 T4	1	NLP	10	5	-15.3399	-15.5268	-15.7116	-15.9246	-16.1906	-16.5356	-16.9848	-17.5453	-18.1997	-18.9293	-19.7272	-20.588	-21.4992	-22.4363	-23.3569	-24.1944	-24.8587	-25.2562	-25.3236	-25.0465	-24.4518	-23.5801	-22.4653	-21.1332	-19.6041	-17.8954	-16.0291	-14.0498	-12.031	-10.0496	-8.14163	-6.28042	-4.42651	-2.60768	-0.92534	0.49964	1.59085	2.34163	2.78682	3.01729	3.19526	3.43911	3.76395	4.16971	4.70898
S1 T5	1	NLP	10	5	-14.9638	-15.3659	-15.8744	-16.4988	-17.2249	-18.0263	-18.8821	-19.7779	-20.7006	-21.6379	-22.5702	-23.4625	-24.2678	-24.9292	-25.3773	-25.5502	-25.427	-25.0282	-24.3858	-23.5208	-22.4511	-21.2001	-19.7864	-18.2198	-16.5237	-14.7472	-12.9393	-11.1222	-9.28338	-7.39097	-5.43308	-3.46768	-1.63447	-0.09551	1.05377	1.82185	2.27855	2.51115	2.6649	2.96063	3.54554	4.36194	5.23534	6.04279	6.77794
S1 T6	1	NLP	10	5	-6.37659	-6.78963	-7.23092	-7.70987	-8.23406	-8.80955	-9.43703	-10.113	-10.8385	-11.6207	-12.4655	-13.3744	-14.3419	-15.3499	-16.3635	-17.3382	-18.236	-19.0301	-19.6986	-20.2246	-20.5988	-20.8182	-20.88	-20.7799	-20.5188	-20.1009	-19.5244	-18.7763	-17.8428	-16.7169	-15.3916	-13.8664	-12.1743	-10.3996	-8.66146	-7.06262	-5.63694	-4.33985	-3.09488	-1.85278	-0.61905	0.56006	1.63512	2.57792	3.37658
S1 T7	1	NLP	10	5	-7.00334	-7.39098	-7.84123	-8.36275	-8.95359	-9.60975	-10.3365	-11.1493	-12.0678	-13.1101	-14.2809	-15.5618	-16.9093	-18.2767	-19.6216	-20.8916	-22.0172	-22.9137	-23.497	-23.7077	-23.536	-23.0106	-22.1627	-21.0266	-19.641	-18.0413	-16.2874	-14.4694	-12.6665	-10.9265	-9.26858	-7.69121	-6.16171	-4.6093	-2.98652	-1.34954	0.15002	1.38626	2.35519	3.13178	3.77109	4.28546	4.70155	5.1306	5.75538
S1 T8	1	NLP	10	5	-5.26313	-5.47898	-5.76008	-6.1085	-6.52459	-7.01076	-7.56905	-8.19731	-8.89383	-9.66454	-10.5194	-11.4638	-12.4932	-13.5898	-14.7228	-15.8514	-16.9205	-17.8617	-18.604	-19.0892	-19.2825	-19.1826	-18.8219	-18.2556	-17.5471	-16.744	-15.8592	-14.8869	-13.8279	-12.689	-11.4738	-10.1827	-8.81735	-7.38718	-5.91723	-4.44674	-2.99968	-1.57246	-0.17367	1.14519	2.32132	3.31926	4.10667	4.63922	4.94465
S1 T9	1	NLP	10	5	-6.24721	-6.69638	-7.21663	-7.79391	-8.41709	-9.08525	-9.81155	-10.6142	-11.505	-12.4888	-13.5663	-14.7242	-15.9184	-17.0822	-18.148	-19.0569	-19.7617	-20.2299	-20.4349	-20.3544	-19.9822	-19.3387	-18.4727	-17.4429	-16.2927	-15.0462	-13.7248	-12.347	-10.9179	-9.43268	-7.89486	-6.32955	-4.78086	-3.2855	-1.84581	-0.45573	0.85154	2.01765	3.00909	3.82171	4.4448	4.85177	5.03784	5.06445	5.06213
S1 T10	1	NLP	10	5	-6.32381	-6.7815	-7.32037	-7.93406	-8.62608	-9.40092	-10.2526	-11.1714	-12.1568	-13.2118	-14.3346	-15.512	-16.6998	-17.825	-18.8184	-19.6286	-20.2249	-20.6018	-20.7711	-20.7415	-20.5111	-20.078	-19.4507	-18.6371	-17.6278	-16.4205	-15.0379	-13.506	-11.8469	-10.0871	-8.25458	-6.37895	-4.48686	-2.59089	-0.72806	0.9726	2.31921	3.17462	3.50539	3.34348	2.8462	2.40979	2.46918	3.12186	4.10154
S1 T11	1	NLP	10	5	-7.9682	-8.39927	-8.93128	-9.57036	-10.3088	-11.1308	-12.0206	-12.9678	-13.9631	-14.9928	-16.0401	-17.0851	-18.0998	-19.0438	-19.8658	-20.5091	-20.9257	-21.0905	-21.0103	-20.7181	-20.2518	-19.6395	-18.9025	-18.0574	-17.1127	-16.073	-14.9405	-13.7111	-12.381	-10.9617	-9.48173	-7.97278	-6.4535	-4.92836	-3.40195	-1.89833	-0.47507	0.77932	1.77003	2.43435	2.7712	2.84997	2.82649	2.95198	3.47502
S1 T12	1	NLP	10	5	-7.36672	-7.90518	-8.5297	-9.22976	-9.99873	-10.8387	-11.7624	-12.775	-13.862	-15.0101	-16.2048	-17.4092	-18.5664	-19.6097	-20.4707	-21.0919	-21.4388	-21.5033	-21.2968	-20.8465	-20.1963	-19.3944	-18.4795	-17.4784	-16.397	-15.2235	-13.9526	-12.5931	-11.1579	-9.6687	-8.16934	-6.71037	-5.31683	-3.98053	-2.68705	-1.45284	-0.32217	0.66837	1.49712	2.13611	2.56108	2.79109	2.91004	3.07155	3.45683
S1 T13	1	NLP	10	5	-10.5393	-11.3432	-12.2245	-13.1925	-14.2497	-15.3807	-16.56	-17.7675	-18.9881	-20.2032	-21.3839	-22.4914	-23.4832	-24.3171	-24.9525	-25.3559	-25.5034	-25.3851	-25.0164	-24.436	-23.6853	-22.8011	-21.819	-20.7756	-19.6959	-18.5697	-17.357	-16.0312	-14.5957	-13.0751	-11.5079	-9.92942	-8.34848	-6.73566	-5.04915	-3.27767	-1.44334	0.41462	2.25489	4.04803	5.76048	7.31297	8.58041	9.47194	10.0345
S1 T14	1	NLP	10	5	-5.92348	-6.43	-7.03038	-7.71293	-8.46484	-9.28053	-10.1668	-11.1375	-12.1988	-13.3364	-14.515	-15.6965	-16.8535	-17.9579	-18.9661	-19.8205	-20.4613	-20.8341	-20.8912	-20.6109	-20.0204	-19.1889	-18.1948	-17.0888	-15.8899	-14.6078	-13.2538	-11.8361	-10.3618	-8.83986	-7.28988	-5.75655	-4.31652	-3.06877	-2.12252	-1.57114	-1.4182	-1.53824	-1.71744	-1.68077	-1.13017	0.06577	1.69779	3.37031	4.80249
S1 T15	1	NLP	10	5	-7.16381	-7.54326	-8.04465	-8.65686	-9.35604	-10.1217	-10.9477	-11.8404	-12.8035	-13.8219	-14.8685	-15.9242	-16.9791	-18.0199	-19.0195	-19.9296	-20.68	-21.1897	-21.3928	-21.2695	-20.8484	-20.1813	-19.3322	-18.3722	-17.356	-16.3007	-15.1838	-13.959	-12.5941	-11.1014	-9.52074	-7.8857	-6.21968	-4.55523	-2.9459	-1.47354	-0.24976	0.61982	1.10038	1.24023	1.15282	1.05878	1.28766	2.09012	3.4029
S2 T16	2	NLP	10	5	-9.65369	-10.0595	-10.5162	-11.0444	-11.6544	-12.3409	-13.0817	-13.8529	-14.6534	-15.5027	-16.4165	-17.39	-18.3975	-19.3961	-20.3358	-21.1623	-21.8188	-22.2584	-22.4472	-22.3611	-21.9909	-21.3535	-20.4932	-19.4735	-18.3536	-17.1613	-15.8903	-14.5291	-13.0951	-11.6399	-10.2204	-8.87123	-7.60361	-6.41423	-5.29014	-4.21055	-3.15019	-2.08322	-0.98649	0.15134	1.3156	2.46062	3.51932	4.42084	5.11013
S2 T17	2	NLP	10	5	-6.10778	-6.47509	-6.88729	-7.36266	-7.90497	-8.50805	-9.16168	-9.86215	-10.6188	-11.4476	-12.3557	-13.3316	-14.3637	-15.4539	-16.5879	-17.7317	-18.8497	-19.8932	-20.7841	-21.4313	-21.7651	-21.751	-21.3842	-20.6842	-19.6913	-18.4521	-17.0113	-15.4321	-13.791	-12.1405	-10.4984	-8.86997	-7.2661	-5.69675	-4.16615	-2.67826	-1.2565	0.02035	1.0305	1.68001	1.94553	1.86678	1.574	1.38213	1.73677
S2 T18	2	NLP	10	5	-7.99598	-8.52701	-9.12328	-9.78107	-10.4978	-11.2765	-12.1156	-13.0046	-13.9401	-14.9353	-15.9944	-17.1055	-18.2514	-19.4025	-20.5067	-21.5003	-22.3336	-22.9741	-23.3937	-23.5649	-23.472	-23.13	-22.5793	-21.8627	-20.9972	-19.9527	-18.6916	-17.2261	-15.6025	-13.8636	-12.0577	-10.2446	-8.45854	-6.69212	-4.92554	-3.14739	-1.36692	0.34674	1.83577	2.8969	3.36904	3.21554	2.56796	1.76079	1.31474
S2 T19	2	NLP	10	5	-7.0588	-7.40376	-7.78099	-8.20219	-8.67015	-9.1892	-9.77707	-10.4586	-11.2421	-12.1235	-13.078	-14.0604	-15.0542	-16.0645	-17.0638	-18.0027	-18.8235	-19.4464	-19.7927	-19.8469	-19.652	-19.2357	-18.5903	-17.6956	-16.5424	-15.1681	-13.6346	-11.983	-10.2476	-8.47831	-6.71929	-4.97517	-3.20191	-1.33722	0.60458	2.43558	3.85498	4.65264	4.84947	4.66976	4.50781	4.89368	6.16179	8.13049	10.2409
S2 T20	2	NLP	10	5	-6.4355	-6.83443	-7.26591	-7.74052	-8.26187	-8.83775	-9.48072	-10.1978	-10.9849	-11.8227	-12.6742	-13.5163	-14.3623	-15.231	-16.1134	-16.9808	-17.7982	-18.5129	-19.0681	-19.4347	-19.613	-19.612	-19.4299	-19.0587	-18.4974	-17.7695	-16.9169	-15.96	-14.8793	-13.644	-12.2477	-10.7178	-9.09443	-7.39805	-5.63695	-3.83098	-2.01557	-0.27216	1.23109	2.29691	2.8085	2.76755	2.29281	1.68713	1.49008
S2 T21	2	NLP	10	5	-8.48248	-8.96637	-9.51251	-10.1077	-10.74	-11.4138	-12.1475	-12.9592	-13.8602	-14.8518	-15.9141	-17.0005	-18.0517	-19.0085	-19.8077	-20.3781	-20.6525	-20.5896	-20.1866	-19.4775	-18.5151	-17.3455	-16.0157	-14.5868	-13.11	-11.6134	-10.1233	-8.67104	-7.27382	-5.92818	-4.62467	-3.34876	-2.05383	-0.66983	0.81337	2.2689	3.48259	4.31078	4.7641	4.94409	4.98239	5.04325	5.26674	5.66098	6.09777
S2 T22	2	NLP	10	5	-5.7845	-6.21471	-6.66867	-7.15047	-7.67344	-8.2549	-8.90474	-9.62423	-10.4047	-11.2339	-12.1077	-13.024	-13.9638	-14.8908	-15.7721	-16.5849	-17.3018	-17.8838	-18.2893	-18.4881	-18.467	-18.2256	-17.7655	-17.0855	-16.1909	-15.1052	-13.8732	-12.5449	-11.1567	-9.73114	-8.28903	-6.84782	-5.41308	-3.98201	-2.55377	-1.14372	0.18623	1.30239	2.02871	2.23506	1.92078	1.23102	0.42835	-0.15649	-0.26557
S2 T23	2	NLP	10	5	-4.45824	-4.93513	-5.48854	-6.12104	-6.82451	-7.58439	-8.38918	-9.23131	-10.1062	-11.0135	-11.9536	-12.923	-13.912	-14.9016	-15.8595	-16.7402	-17.4913	-18.0635	-18.4228	-18.5543	-18.4547	-18.1222	-17.5516	-16.7383	-15.6851	-14.4143	-12.9794	-11.4514	-9.88792	-8.32949	-6.81097	-5.35178	-3.94304	-2.54913	-1.13208	0.30142	1.67178	2.8507	3.72853	4.25933	4.45008	4.35474	4.10674	3.94481	4.15236
S2 T24	2	NLP	10	5	-5.24883	-5.60642	-6.01746	-6.50075	-7.06747	-7.72412	-8.4672	-9.28326	-10.1602	-11.0936	-12.0825	-13.1245	-14.2078	-15.305	-16.3765	-17.3755	-18.2509	-18.9499	-19.4199	-19.6259	-19.5621	-19.2327	-18.6288	-17.7354	-16.5547	-15.1314	-13.5495	-11.8859	-10.1916	-8.50944	-6.87446	-5.30271	-3.78014	-2.26046	-0.70467	0.83179	2.15416	3.02462	3.33173	3.13438	2.62422	2.16674	2.20818	2.95324	4.21873
S2 T25	2	NLP	10	5	-4.61425	-5.12765	-5.70778	-6.37428	-7.13552	-7.98586	-8.90863	-9.88546	-10.9083	-11.9764	-13.0808	-14.1945	-15.28	-16.2984	-17.2067	-17.9518	-18.4723	-18.7145	-18.654	-18.3066	-17.7095	-16.8979	-15.8996	-14.7437	-13.4708	-12.118	-10.7037	-9.24583	-7.77595	-6.3216	-4.88414	-3.44557	-1.99315	-0.54455	0.80953	1.90145	2.58546	2.85103	2.79548	2.53907	2.28568	2.34018	2.92009	4.0021	5.35083
S2 T26	2	NLP	10	5	-5.56893	-5.92875	-6.3503	-6.8504	-7.42423	-8.05671	-8.73563	-9.45977	-10.2392	-11.087	-12.0059	-12.9766	-13.9569	-14.8957	-15.7513	-16.4932	-17.1017	-17.5712	-17.9025	-18.0938	-18.1364	-18.015	-17.7111	-17.2145	-16.5403	-15.7253	-14.7997	-13.7689	-12.6291	-11.3916	-10.0871	-8.75393	-7.41681	-6.07626	-4.71335	-3.3105	-1.88853	-0.53536	0.60238	1.3778	1.72721	1.71171	1.50174	1.35215	1.53041
S2 T27	2	NLP	10	5	-4.40729	-4.7567	-5.14929	-5.58769	-6.07381	-6.62564	-7.25476	-7.95966	-8.74323	-9.61334	-10.5709	-11.6029	-12.6824	-13.775	-14.8525	-15.893	-16.862	-17.705	-18.3592	-18.7708	-18.903	-18.7382	-18.2802	-17.547	-16.563	-15.3634	-14.0091	-12.5798	-11.1349	-9.69262	-8.24809	-6.79947	-5.35593	-3.93164	-2.53745	-1.1805	0.12119	1.3146	2.30842	3.01009	3.37553	3.43674	3.31053	3.18498	3.2356
S2 T28	2	NLP	10	5	-5.06265	-5.6459	-6.30647	-7.04226	-7.8438	-8.70062	-9.60245	-10.5461	-11.5411	-12.6019	-13.7344	-14.9271	-16.1402	-17.3133	-18.3929	-19.3335	-20.09	-20.6232	-20.9013	-20.9051	-20.6401	-20.1312	-19.4068	-18.4836	-17.362	-16.045	-14.5603	-12.9501	-11.2609	-9.54525	-7.85124	-6.20001	-4.57177	-2.92787	-1.26311	0.3519	1.76576	2.79175	3.28266	3.20026	2.6538	1.90301	1.31681	1.22972	1.76802
S2 T29	2	NLP	10	5	-6.77851	-7.26072	-7.80438	-8.40866	-9.07351	-9.80964	-10.6311	-11.5402	-12.5231	-13.5645	-14.6638	-15.8181	-17.0015	-18.1714	-19.2746	-20.2503	-21.0353	-21.5694	-21.7945	-21.6629	-21.1566	-20.2894	-19.102	-17.6577	-16.0395	-14.3292	-12.5711	-10.7787	-8.96781	-7.16348	-5.39023	-3.66905	-2.02221	-0.48454	0.87908	1.98172	2.78365	3.3347	3.71493	3.9966	4.25574	4.54354	4.907	5.40673	6.04993
S2 T30	2	NLP	10	5	-3.18579	-3.4946	-3.92709	-4.48638	-5.1425	-5.86104	-6.62418	-7.4387	-8.32946	-9.31619	-10.3998	-11.5635	-12.776	-13.9959	-15.1744	-16.2523	-17.1644	-17.8451	-18.2289	-18.2717	-17.9712	-17.3614	-16.4919	-15.4075	-14.1413	-12.7287	-11.204	-9.5891	-7.91135	-6.21602	-4.5431	-2.90336	-1.29574	0.24553	1.61897	2.6589	3.21501	3.2665	2.91887	2.34731	1.8494	1.81366	2.44066	3.59037	4.97317
S3 T31	3	NLP	10	5	-10.2404	-10.5912	-10.9941	-11.475	-12.0244	-12.6133	-13.2113	-13.8031	-14.3966	-15.0168	-15.684	-16.401	-17.1607	-17.9466	-18.724	-19.4468	-20.0766	-20.5906	-20.9794	-21.2399	-21.3651	-21.3407	-21.1536	-20.7995	-20.281	-19.6	-18.7548	-17.7463	-16.5816	-15.2692	-13.8173	-12.2383	-10.5506	-8.78045	-6.96904	-5.16153	-3.39513	-1.71025	-0.1657	1.16285	2.19328	2.84825	3.07567	2.89517	2.47671
S3 T32	3	NLP	10	5	-8.08191	-8.71912	-9.43812	-10.1934	-10.9555	-11.7319	-12.5397	-13.3851	-14.279	-15.2266	-16.2168	-17.2344	-18.2586	-19.2586	-20.2074	-21.0785	-21.8244	-22.3811	-22.6843	-22.6734	-22.3043	-21.5731	-20.5211	-19.2208	-17.7635	-16.2372	-14.699	-13.1709	-11.6605	-10.1774	-8.73895	-7.37051	-6.09523	-4.92955	-3.89566	-3.03106	-2.37023	-1.92016	-1.67316	-1.60768	-1.62053	-1.46981	-0.88773	0.17359	1.46317
S3 T33	3	NLP	10	5	-9.17686	-9.91421	-10.7254	-11.5827	-12.4739	-13.4101	-14.406	-15.4689	-16.5936	-17.7597	-18.9215	-20.0248	-21.0285	-21.8924	-22.5755	-23.0497	-23.3039	-23.3413	-23.1673	-22.7772	-22.1521	-21.2691	-20.1271	-18.7468	-17.1526	-15.3791	-13.4939	-11.5986	-9.79742	-8.16104	-6.72856	-5.54641	-4.67579	-4.14809	-3.94256	-3.96547	-3.99922	-3.7541	-3.03751	-1.86824	-0.42158	1.09768	2.54198	3.86163	5.07957
S3 T34	3	NLP	10	5	-10.4431	-11.0857	-11.8279	-12.6543	-13.5362	-14.4516	-15.396	-16.3764	-17.3954	-18.4449	-19.5072	-20.5549	-21.5512	-22.446	-23.1772	-23.697	-23.9888	-24.0481	-23.8571	-23.3955	-22.6715	-21.7207	-20.5737	-19.2477	-17.767	-16.1712	-14.5039	-12.7973	-11.0695	-9.33416	-7.60206	-5.91368	-4.37768	-3.12749	-2.24016	-1.7041	-1.4444	-1.31921	-1.09423	-0.55055	0.36116	1.52864	2.78745	4.00032	5.09307
S3 T35	3	NLP	10	5	-8.44708	-8.9243	-9.42394	-9.93366	-10.4632	-11.0389	-11.6868	-12.4208	-13.239	-14.1212	-15.0381	-15.9675	-16.8953	-17.7993	-18.6442	-19.3903	-20.005	-20.4669	-20.7572	-20.8553	-20.7394	-20.3863	-19.7812	-18.943	-17.924	-16.7743	-15.5123	-14.1348	-12.6521	-11.102	-9.52733	-7.94808	-6.36994	-4.8158	-3.3489	-2.07928	-1.11913	-0.52802	-0.31331	-0.44823	-0.82367	-1.16225	-1.0734	-0.30128	1.0643
S3 T36	3	NLP	10	5	-11.6626	-11.9531	-12.299	-12.7431	-13.3183	-14.0113	-14.7691	-15.5455	-16.3281	-17.1202	-17.928	-18.7525	-19.5777	-20.3836	-21.1566	-21.8782	-22.5102	-23.0019	-23.3071	-23.3901	-23.2309	-22.8313	-22.2109	-21.3912	-20.3849	-19.2025	-17.8609	-16.3813	-14.7842	-13.0919	-11.3348	-9.55019	-7.78597	-6.0996	-4.53998	-3.13924	-1.92298	-0.91311	-0.12587	0.42809	0.76393	0.9683	1.22497	1.75049	2.64185
S3 T37	3	NLP	10	5	-8.95457	-9.42856	-10.0023	-10.637	-11.2972	-11.9705	-12.6645	-13.3932	-14.1672	-14.9907	-15.86	-16.758	-17.6501	-18.4999	-19.286	-19.9942	-20.6091	-21.1088	-21.4667	-21.6502	-21.6216	-21.3554	-20.8425	-20.0774	-19.0535	-17.7686	-16.2308	-14.4679	-12.5361	-10.5163	-8.49098	-6.5147	-4.61212	-2.80445	-1.1377	0.3103	1.46328	2.27924	2.74359	2.87616	2.7976	2.78239	3.13816	3.92868	4.86812
S3 T38	3	NLP	10	5	-8.20856	-8.6819	-9.15506	-9.67581	-10.2702	-10.9305	-11.6325	-12.3571	-13.0967	-13.8547	-14.6494	-15.5076	-16.4459	-17.4554	-18.5028	-19.5416	-20.5202	-21.3895	-22.1119	-22.6516	-22.9671	-23.0183	-22.7697	-22.1979	-21.2966	-20.0818	-18.5952	-16.8948	-15.0403	-13.0867	-11.0819	-9.05867	-7.02695	-4.99613	-3.00961	-1.16093	0.42764	1.64222	2.39	2.60903	2.32395	1.74354	1.27515	1.30414	1.90311
S3 T39	3	NLP	10	5	-14.5361	-14.8023	-15.0862	-15.4147	-15.8061	-16.2504	-16.7193	-17.1958	-17.6786	-18.174	-18.6845	-19.2045	-19.7204	-20.2133	-20.6799	-21.129	-21.537	-21.8394	-21.978	-21.9224	-21.6604	-21.1992	-20.561	-19.7623	-18.8074	-17.6782	-16.3421	-14.7826	-13.0182	-11.0954	-9.07736	-7.02871	-4.9931	-2.99074	-1.05493	0.73006	2.23955	3.34653	3.96535	4.08604	3.79414	3.33723	3.13565	3.53522	4.48008
S3 T40	3	NLP	10	5	-10.6554	-10.8475	-11.0592	-11.303	-11.5836	-11.8994	-12.2505	-12.6398	-13.062	-13.5072	-13.9657	-14.4274	-14.8856	-15.3371	-15.7843	-16.2438	-16.7465	-17.3163	-17.9359	-18.5217	-18.9536	-19.1261	-18.9753	-18.4834	-17.6731	-16.5899	-15.2827	-13.7928	-12.1518	-10.3841	-8.51326	-6.5671	-4.57891	-2.57688	-0.581	1.37487	3.22252	4.86267	6.17955	7.06111	7.43472	7.31539	6.85304	6.37995	6.3442
S3 T41	3	NLP	10	5	-6.51503	-6.92645	-7.39456	-7.93956	-8.55949	-9.24216	-9.98112	-10.779	-11.6414	-12.571	-13.5647	-14.6121	-15.6909	-16.7621	-17.779	-18.6978	-19.4691	-20.0271	-20.3084	-20.2687	-19.8873	-19.1754	-18.1772	-16.9593	-15.5939	-14.1378	-12.6186	-11.0411	-9.40553	-7.72803	-6.04219	-4.3723	-2.72034	-1.10168	0.41201	1.70355	2.68156	3.34461	3.76787	4.04702	4.28248	4.60351	5.16196	6.03625	7.12081
S3 T42	3	NLP	10	5	-4.04025	-4.46516	-4.96858	-5.5687	-6.27471	-7.07048	-7.93535	-8.86333	-9.86364	-10.9469	-12.1108	-13.3408	-14.6144	-15.8996	-17.1529	-18.3053	-19.2659	-19.9765	-20.4449	-20.7187	-20.8329	-20.7875	-20.5704	-20.162	-19.5283	-18.6315	-17.4538	-16.0223	-14.4061	-12.6931	-10.9567	-9.22006	-7.45824	-5.63834	-3.75089	-1.82768	0.05984	1.82702	3.40759	4.75205	5.79233	6.45862	6.78589	6.97707	7.27112
S3 T43	3	NLP	10	5	-4.71436	-5.11707	-5.61532	-6.20235	-6.86313	-7.57306	-8.30038	-9.03788	-9.802	-10.6087	-11.4745	-12.4222	-13.4545	-14.5321	-15.5944	-16.5805	-17.4352	-18.113	-18.5799	-18.8134	-18.7929	-18.5048	-17.959	-17.1925	-16.2513	-15.1674	-13.9564	-12.6242	-11.1727	-9.61232	-7.98112	-6.3419	-4.74592	-3.22455	-1.81026	-0.53097	0.6142	1.67517	2.75364	3.94216	5.22628	6.46923	7.48608	8.09683	8.1829
S3 T44	3	NLP	10	5	-9.01936	-9.35075	-9.73171	-10.2215	-10.8272	-11.5266	-12.3208	-13.2186	-14.2135	-15.2782	-16.3792	-17.474	-18.5082	-19.4414	-20.2614	-20.9636	-21.5202	-21.8808	-22.0125	-21.921	-21.6301	-21.1597	-20.5239	-19.7327	-18.7767	-17.6188	-16.2204	-14.5752	-12.7189	-10.709	-8.59865	-6.42578	-4.22116	-2.01261	0.14977	2.16411	3.88644	5.18266	5.9758	6.2666	6.15248	5.86595	5.77158	6.15195	6.91254
S3 T45	3	NLP	10	5	-6.09667	-6.5483	-7.08468	-7.68974	-8.33357	-9.0111	-9.73805	-10.5158	-11.3376	-12.2055	-13.1079	-14.0146	-14.906	-15.7751	-16.611	-17.3926	-18.0825	-18.6332	-19.0079	-19.1892	-19.1642	-18.9158	-18.44	-17.7625	-16.9229	-15.9503	-14.8587	-13.6527	-12.326	-10.8582	-9.22472	-7.41538	-5.44885	-3.37523	-1.25351	0.86665	2.92031	4.80541	6.41352	7.67965	8.60468	9.23945	9.65311	9.94812	10.2942
S1 T1	1	NLP	12	2	-37.7016	-37.8851	-38.0313	-38.1344	-38.2035	-38.2448	-38.263	-38.2678	-38.2676	-38.2578	-38.2188	-38.1285	-37.9764	-37.7707	-37.5128	-37.1935	-36.8166	-36.3944	-35.9355	-35.4457	-34.9523	-34.5017	-34.0977	-33.7253	-33.3839	-33.0605	-32.7321	-32.3884	-32.0418	-31.7016	-31.3665	-31.0343	-30.7008	-30.3645	-30.0264	-29.6787	-29.2998	-28.862	-28.3595	-27.8294	-27.2984	-26.7596	-26.2125	-25.6527	-25.0691
S1 T2	1	NLP	12	2	-33.3676	-33.851	-34.2908	-34.6779	-35.0243	-35.3596	-35.6933	-36.0027	-36.2704	-36.4893	-36.6478	-36.7338	-36.8029	-36.8927	-36.9692	-37.0083	-37.0166	-37.0526	-37.1424	-37.2242	-37.253	-37.2518	-37.2451	-37.178	-36.9901	-36.7004	-36.3688	-36.0265	-35.6582	-35.2878	-34.9675	-34.6669	-34.333	-33.9415	-33.5003	-33.0494	-32.6137	-32.1551	-31.6078	-30.9514	-30.2198	-29.4379	-28.6253	-27.8243	-27.0355
S1 T3	1	NLP	12	2	-32.5737	-32.4174	-32.2843	-32.1954	-32.1133	-32.0477	-32.0254	-32.0295	-32.0566	-32.0708	-32.0442	-32.0479	-32.1264	-32.2319	-32.3225	-32.42	-32.5309	-32.6362	-32.7613	-32.9177	-33.0569	-33.1376	-33.1898	-33.2356	-33.2274	-33.1095	-32.9136	-32.7524	-32.5985	-32.4281	-32.2253	-31.9695	-31.6392	-31.2443	-30.835	-30.4475	-30.0622	-29.6672	-29.2913	-28.9541	-28.6446	-28.3653	-28.109	-27.8603	-27.6068
S1 T4	1	NLP	12	2	-32.2756	-32.2895	-32.3638	-32.4881	-32.6426	-32.8138	-32.987	-33.1506	-33.3066	-33.449	-33.5435	-33.5717	-33.547	-33.4724	-33.3242	-33.0737	-32.7515	-32.4562	-32.1469	-31.7629	-31.3359	-30.9222	-30.5324	-30.1425	-29.7709	-29.4233	-29.0656	-28.6844	-28.3164	-27.9898	-27.6794	-27.3349	-26.9323	-26.4635	-25.9069	-25.2932	-24.6631	-24.0129	-23.3271	-22.6061	-21.8764	-21.1682	-20.4949	-19.8501	-19.2308
S1 T5	1	NLP	12	2	-30.0998	-30.0496	-30.0222	-30.0166	-30.0145	-30.0231	-30.0479	-30.0921	-30.1917	-30.3785	-30.6449	-30.97	-31.3263	-31.6929	-32.0603	-32.4008	-32.6714	-32.8604	-32.9996	-33.1092	-33.1814	-33.2315	-33.2471	-33.178	-33.0129	-32.826	-32.6281	-32.3529	-31.9559	-31.4862	-31.0389	-30.6759	-30.3732	-30.0971	-29.8583	-29.6438	-29.4175	-29.1148	-28.7077	-28.2658	-27.8401	-27.4239	-26.9668	-26.4499	-25.9466
S1 T6	1	NLP	12	2	-32.7423	-32.826	-32.7534	-32.544	-32.3122	-32.1156	-31.9368	-31.7398	-31.4849	-31.1917	-30.8812	-30.5092	-30.0773	-29.6317	-29.2235	-28.8749	-28.5819	-28.3325	-28.1347	-28.0128	-27.9655	-27.9871	-28.0764	-28.2194	-28.3768	-28.4833	-28.4913	-28.4136	-28.3076	-28.1929	-28.0363	-27.87	-27.8143	-27.9641	-28.2369	-28.4309	-28.4557	-28.344	-28.1615	-27.9274	-27.6342	-27.2883	-26.8991	-26.4831	-26.0705
S1 T7	1	NLP	12	2	-30.3742	-30.6377	-30.8412	-31.0682	-31.3734	-31.74	-32.1299	-32.5017	-32.8335	-33.1413	-33.3933	-33.5079	-33.4979	-33.4626	-33.4545	-33.4407	-33.3798	-33.2913	-33.1983	-33.0829	-32.9162	-32.6895	-32.395	-32.0423	-31.662	-31.2865	-30.9148	-30.5504	-30.2581	-30.0871	-29.9872	-29.8659	-29.641	-29.31	-28.9285	-28.5109	-28.0572	-27.6146	-27.2178	-26.8623	-26.5513	-26.2954	-26.1293	-26.0679	-26.0687
S1 T8	1	NLP	12	2	-30.1077	-30.4672	-30.7563	-30.9719	-31.1319	-31.2716	-31.4387	-31.6316	-31.8115	-31.9644	-32.107	-32.2534	-32.3936	-32.5065	-32.5789	-32.6083	-32.6379	-32.6727	-32.6541	-32.5878	-32.5385	-32.4966	-32.4032	-32.2078	-31.9253	-31.633	-31.4008	-31.242	-31.1374	-31.1261	-31.2472	-31.4164	-31.5185	-31.5052	-31.3973	-31.2313	-31.0147	-30.7474	-30.4414	-30.1197	-29.7988	-29.4925	-29.2333	-29.0669	-29.0224
S1 T9	1	NLP	12	2	-29.2104	-29.4677	-29.7411	-29.9962	-30.2161	-30.4128	-30.5955	-30.7643	-30.925	-31.0754	-31.178	-31.1869	-31.0972	-30.9452	-30.7466	-30.505	-30.2633	-30.0476	-29.8599	-29.6959	-29.5468	-29.3954	-29.2305	-29.0684	-28.9352	-28.8099	-28.6673	-28.5135	-28.3629	-28.2112	-28.0376	-27.8337	-27.6321	-27.48	-27.3895	-27.3196	-27.2143	-27.0608	-26.9252	-26.8987	-26.9779	-27.082	-27.1533	-27.1747	-27.1559
S1 T10	1	NLP	12	2	-27.8609	-27.9126	-27.994	-28.1049	-28.1765	-28.1825	-28.1563	-28.1407	-28.1477	-28.1585	-28.1616	-28.1594	-28.1397	-28.1206	-28.1059	-28.0414	-27.8993	-27.6705	-27.3381	-26.9191	-26.482	-26.0804	-25.7431	-25.4989	-25.3368	-25.1885	-24.9886	-24.7235	-24.4304	-24.131	-23.8094	-23.4688	-23.1206	-22.767	-22.4177	-22.0699	-21.7237	-21.4216	-21.2251	-21.2006	-21.3675	-21.6448	-21.9357	-22.1827	-22.2957
S1 T11	1	NLP	12	2	-30.5873	-30.9304	-31.1188	-31.1128	-30.9008	-30.5341	-30.1258	-29.7711	-29.4862	-29.2201	-28.9291	-28.5465	-28.0619	-27.5244	-26.9939	-26.5543	-26.2585	-26.1017	-26.066	-26.1014	-26.1486	-26.1595	-26.1075	-26.0057	-25.907	-25.8637	-25.8927	-25.9806	-26.1047	-26.2726	-26.5282	-26.8418	-27.0753	-27.1147	-27.0281	-26.9938	-26.9999	-26.9253	-26.7666	-26.6233	-26.4943	-26.2614	-25.8236	-25.2256	-24.5946
S1 T12	1	NLP	12	2	-33.1461	-32.974	-32.6174	-32.2544	-32.0614	-31.9399	-31.7177	-31.4037	-31.0566	-30.6732	-30.244	-29.762	-29.2334	-28.6813	-28.1329	-27.5914	-27.0189	-26.4273	-25.8613	-25.3138	-24.7784	-24.2996	-23.9051	-23.5411	-23.1497	-22.7703	-22.5112	-22.3948	-22.3302	-22.2141	-22.0032	-21.7431	-21.4622	-21.1216	-20.7302	-20.3637	-20.0469	-19.7497	-19.4309	-19.1126	-18.8307	-18.5982	-18.4019	-18.2788	-18.3095
S1 T13	1	NLP	12	2	-29.4849	-29.5737	-29.6682	-29.7843	-29.9119	-30.0499	-30.2338	-30.476	-30.7095	-30.8489	-30.8503	-30.7213	-30.5068	-30.2325	-29.9082	-29.5434	-29.1432	-28.7206	-28.2846	-27.8098	-27.276	-26.7301	-26.2159	-25.7097	-25.1975	-24.718	-24.2823	-23.8582	-23.416	-22.9459	-22.4596	-21.9806	-21.5117	-21.0346	-20.5678	-20.1364	-19.7312	-19.3274	-18.9	-18.4824	-18.1228	-17.8381	-17.6158	-17.4491	-17.3675
S1 T14	1	NLP	12	2	-29.7537	-29.6969	-29.6781	-29.6501	-29.5847	-29.4989	-29.4373	-29.4127	-29.3579	-29.2103	-28.9687	-28.6608	-28.3074	-27.9314	-27.5656	-27.2494	-26.9879	-26.7441	-26.4861	-26.2144	-25.9427	-25.6817	-25.4361	-25.2084	-25.0196	-24.9271	-24.9824	-25.1651	-25.407	-25.6445	-25.8456	-26.0224	-26.1877	-26.3215	-26.389	-26.3778	-26.3109	-26.2581	-26.2955	-26.4094	-26.5681	-26.764	-27.0086	-27.3018	-27.6176
S1 T15	1	NLP	12	2	-30.321	-30.4816	-30.6354	-30.7307	-30.7855	-30.8545	-30.9579	-31.0593	-31.1123	-31.1183	-31.1282	-31.1493	-31.141	-31.083	-30.9773	-30.8288	-30.6459	-30.4333	-30.1936	-29.9356	-29.687	-29.4452	-29.1914	-28.9522	-28.7739	-28.6621	-28.5977	-28.5635	-28.5706	-28.6304	-28.7168	-28.8112	-28.9415	-29.1521	-29.468	-29.8899	-30.3849	-30.9085	-31.4217	-31.8955	-32.3259	-32.7174	-33.0541	-33.3086	-33.4663
S2 T16	2	NLP	12	2	-32.2897	-32.2828	-32.1811	-31.9228	-31.4821	-30.8974	-30.2397	-29.6182	-29.1413	-28.8082	-28.5293	-28.2628	-28.0039	-27.7612	-27.5319	-27.2987	-27.0604	-26.7996	-26.4906	-26.1184	-25.6693	-25.1548	-24.6164	-24.0658	-23.5157	-22.9999	-22.5486	-22.1862	-21.9337	-21.7929	-21.7366	-21.7149	-21.7121	-21.7866	-21.9479	-22.1486	-22.3511	-22.5422	-22.7288	-22.925	-23.1444	-23.4065	-23.7335	-24.137	-24.6116
S2 T17	2	NLP	12	2	-29.2756	-29.2346	-29.1613	-29.0488	-28.8614	-28.5918	-28.2832	-27.9669	-27.6337	-27.3244	-27.0753	-26.8707	-26.6956	-26.5079	-26.314	-26.1389	-25.9455	-25.7244	-25.4769	-25.2126	-24.9626	-24.7344	-24.4926	-24.2106	-23.8957	-23.5763	-23.2536	-22.9217	-22.6183	-22.3749	-22.2486	-22.3143	-22.5933	-23.0158	-23.4428	-23.7502	-23.9145	-23.9888	-24.0474	-24.1599	-24.3139	-24.5037	-24.7439	-25.0166	-25.2663
S2 T18	2	NLP	12	2	-26.0627	-26.1124	-26.1038	-26.0142	-25.9112	-25.8579	-25.8218	-25.8098	-25.8443	-25.9097	-26.0034	-26.1118	-26.2155	-26.3159	-26.3847	-26.4248	-26.4444	-26.4378	-26.4222	-26.4043	-26.374	-26.3315	-26.2894	-26.2551	-26.2224	-26.1683	-26.0692	-25.9112	-25.7118	-25.5186	-25.3519	-25.2186	-25.1456	-25.165	-25.2916	-25.5119	-25.7787	-26.0621	-26.3963	-26.7876	-27.2085	-27.6501	-28.0949	-28.4882	-28.8119
S2 T19	2	NLP	12	2	-25.9768	-26.0737	-26.1131	-26.1143	-26.1253	-26.1786	-26.2568	-26.322	-26.3515	-26.3468	-26.3472	-26.3535	-26.3196	-26.224	-26.0691	-25.8535	-25.6079	-25.3886	-25.2129	-25.0744	-24.9488	-24.8117	-24.6758	-24.5548	-24.4396	-24.341	-24.2947	-24.2978	-24.3174	-24.3276	-24.3514	-24.4508	-24.633	-24.8911	-25.2381	-25.6452	-26.0712	-26.4872	-26.8711	-27.2009	-27.4802	-27.7232	-27.8412	-27.8258	-27.7559
S2 T20	2	NLP	12	2	-29.5516	-29.7163	-29.8421	-29.9234	-29.9664	-29.9785	-29.9751	-29.9771	-29.9905	-30.0117	-30.0451	-30.1007	-30.1799	-30.2748	-30.3748	-30.4706	-30.5538	-30.6158	-30.6436	-30.6191	-30.5325	-30.42	-30.316	-30.1873	-29.9896	-29.7116	-29.3754	-29.0114	-28.651	-28.3468	-28.0996	-27.8916	-27.7098	-27.547	-27.3966	-27.2448	-27.0839	-26.9364	-26.8224	-26.7407	-26.6894	-26.6661	-26.6936	-26.7937	-26.9411
S2 T21	2	NLP	12	2	-30.7397	-30.7975	-30.9468	-31.143	-31.3123	-31.4176	-31.4661	-31.4779	-31.4621	-31.4248	-31.3834	-31.3587	-31.3544	-31.3551	-31.3443	-31.3174	-31.2858	-31.2638	-31.2456	-31.2188	-31.1816	-31.1395	-31.1027	-31.0804	-31.0662	-31.0385	-30.9847	-30.9106	-30.831	-30.756	-30.6813	-30.5756	-30.4038	-30.1795	-29.9271	-29.659	-29.389	-29.1302	-28.934	-28.8805	-29.0028	-29.2691	-29.6085	-29.954	-30.2561
S2 T22	2	NLP	12	9	-31.4	-31.8255	-32.241	-32.6418	-33.0439	-33.4587	-33.8846	-34.3116	-34.7302	-35.1314	-35.5068	-35.8541	-36.18	-36.4948	-36.8064	-37.1152	-37.4059	-37.65	-37.8177	-37.886	-37.8354	-37.6448	-37.2917	-36.7657	-36.074	-35.2324	-34.2581	-33.1738	-32.014	-30.8269	-29.656	-28.5067	-27.352	-26.1602	-24.9026	-23.5488	-22.0684	-20.4413	-18.6672	-16.7704	-14.8019	-12.8343	-10.9377	-9.17127	-7.62052
S2 T23	2	NLP	12	9	-27.346	-27.8446	-28.4853	-29.145	-29.7461	-30.2705	-30.7274	-31.1269	-31.4735	-31.7654	-31.9971	-32.1657	-32.2764	-32.3447	-32.3886	-32.4259	-32.474	-32.5458	-32.6439	-32.7585	-32.8644	-32.9238	-32.8991	-32.7662	-32.5202	-32.167	-31.708	-31.1413	-30.4788	-29.7521	-28.996	-28.2224	-27.4277	-26.6173	-25.7974	-24.9563	-24.068	-23.1069	-22.0551	-20.902	-19.6424	-18.2726	-16.7849	-15.1723	-13.4468
S2 T24	2	NLP	12	2	-30.1109	-30.3313	-30.6859	-31.1058	-31.5127	-31.8752	-32.2135	-32.5617	-32.9303	-33.3014	-33.6428	-33.9266	-34.1354	-34.2667	-34.3379	-34.3839	-34.4453	-34.5551	-34.7296	-34.971	-35.2729	-35.6266	-36.0224	-36.4393	-36.8453	-37.214	-37.5344	-37.8051	-38.0255	-38.191	-38.2961	-38.3359	-38.3022	-38.184	-37.9721	-37.6674	-37.283	-36.8167	-36.244	-35.544	-34.6999	-33.7042	-32.5744	-31.3622	-30.0941
S2 T25	2	NLP	12	9	-32.0065	-32.452	-33.001	-33.6034	-34.1994	-34.7309	-35.1742	-35.5523	-35.8949	-36.2179	-36.5231	-36.799	-37.0329	-37.2235	-37.3764	-37.4959	-37.5866	-37.6544	-37.7003	-37.7175	-37.6961	-37.6199	-37.4634	-37.2056	-36.8344	-36.3381	-35.7049	-34.9258	-33.9899	-32.8931	-31.6571	-30.3343	-28.9873	-27.6531	-26.3309	-25.0115	-23.6833	-22.3178	-20.8735	-19.3154	-17.6377	-15.8668	-14.0558	-12.2738	-10.5719
S2 T26	2	NLP	12	9	-33.6434	-33.4908	-33.5588	-33.8182	-34.1183	-34.333	-34.4322	-34.4585	-34.4682	-34.5015	-34.584	-34.7304	-34.9452	-35.2219	-35.5386	-35.8622	-36.1652	-36.4403	-36.6962	-36.9401	-37.1652	-37.354	-37.4831	-37.5258	-37.4924	-37.4629	-37.4969	-37.561	-37.573	-37.4774	-37.2769	-37.0068	-36.6905	-36.324	-35.8959	-35.4041	-34.8469	-34.2143	-33.5129	-32.7709	-32.0127	-31.2443	-30.4516	-29.5906	-28.5848
S2 T27	2	NLP	12	9	-37.3316	-37.9321	-38.3932	-38.6953	-38.8591	-38.9692	-39.0882	-39.2149	-39.3431	-39.4755	-39.6008	-39.6874	-39.7039	-39.6406	-39.5169	-39.3808	-39.29	-39.2738	-39.323	-39.4088	-39.4996	-39.5617	-39.5706	-39.5261	-39.4381	-39.3112	-39.1366	-38.8982	-38.5864	-38.2081	-37.7997	-37.3993	-37.0233	-36.6619	-36.2739	-35.831	-35.3535	-34.8459	-34.2833	-33.636	-32.8716	-31.9453	-30.795	-29.3522	-27.5612
S2 T28	2	NLP	12	2	-30.9262	-31.0575	-31.2823	-31.5448	-31.7972	-32.0243	-32.2429	-32.4802	-32.7516	-33.0509	-33.3583	-33.6564	-33.9381	-34.2059	-34.4656	-34.7109	-34.9255	-35.1074	-35.2767	-35.448	-35.6045	-35.7255	-35.8184	-35.9005	-35.9781	-36.0563	-36.1443	-36.2523	-36.3757	-36.4902	-36.5691	-36.5961	-36.5636	-36.4658	-36.2899	-36.0085	-35.5925	-35.0277	-34.306	-33.4167	-32.3784	-31.2207	-29.927	-28.447	-26.7464
S2 T29	2	NLP	12	2	-32.6892	-32.7305	-32.8273	-32.9856	-33.2025	-33.4633	-33.7445	-34.0239	-34.2855	-34.5177	-34.707	-34.841	-34.9176	-34.9446	-34.9355	-34.9098	-34.8858	-34.8708	-34.8561	-34.8218	-34.751	-34.6372	-34.4772	-34.2682	-34.009	-33.711	-33.3937	-33.0736	-32.7534	-32.4276	-32.0984	-31.7805	-31.4954	-31.254	-31.0366	-30.8061	-30.5258	-30.1607	-29.6981	-29.1527	-28.5363	-27.8455	-27.0595	-26.1442	-25.0565
S2 T30	2	NLP	12	2	-29.1941	-29.1286	-29.1415	-29.2557	-29.4466	-29.6799	-29.9344	-30.2004	-30.4774	-30.7708	-31.0855	-31.4296	-31.8155	-32.2513	-32.7361	-33.2583	-33.7981	-34.3317	-34.838	-35.3038	-35.7227	-36.091	-36.3994	-36.6384	-36.8134	-36.9396	-37.0267	-37.0703	-37.0603	-36.9922	-36.8649	-36.6752	-36.4192	-36.0962	-35.7067	-35.237	-34.6647	-33.9746	-33.1647	-32.2576	-31.2791	-30.2354	-29.1088	-27.8536	-26.4141
S3 T31	3	NLP	12	2	-26.5948	-26.5593	-26.5054	-26.4612	-26.4202	-26.3602	-26.272	-26.1824	-26.1425	-26.1774	-26.2698	-26.3889	-26.5142	-26.6242	-26.6826	-26.6603	-26.5514	-26.3623	-26.1113	-25.8121	-25.4734	-25.0969	-24.6889	-24.2995	-23.9808	-23.7341	-23.5389	-23.3575	-23.1576	-22.9451	-22.7247	-22.4949	-22.2549	-21.9913	-21.6928	-21.3543	-20.9765	-20.56	-20.1011	-19.6124	-19.1314	-18.6878	-18.2933	-17.9498	-17.6591
S3 T32	3	NLP	12	2	-27.0978	-26.9102	-26.7906	-26.6811	-26.5063	-26.2308	-25.8853	-25.5312	-25.2279	-24.9961	-24.7813	-24.5086	-24.1332	-23.6561	-23.1132	-22.5718	-22.0722	-21.5853	-21.0924	-20.6066	-20.1444	-19.7172	-19.3396	-19.0206	-18.7511	-18.5176	-18.3141	-18.1475	-18.0228	-17.9348	-17.8751	-17.8394	-17.8246	-17.8341	-17.869	-17.9243	-18.0075	-18.1465	-18.3569	-18.6235	-18.9174	-19.2078	-19.4741	-19.7047	-19.8711
S3 T33	3	NLP	12	2	-25.9365	-25.8352	-25.9052	-26.0505	-26.1512	-26.129	-25.983	-25.7581	-25.516	-25.3114	-25.1561	-25.0123	-24.838	-24.6191	-24.3592	-24.082	-23.7994	-23.4658	-23.0217	-22.5502	-22.2021	-22.0506	-22.0931	-22.2384	-22.3588	-22.409	-22.3831	-22.3055	-22.2376	-22.1986	-22.1706	-22.1051	-21.9881	-21.8257	-21.6032	-21.3109	-20.9863	-20.6884	-20.464	-20.3283	-20.2541	-20.1944	-20.1109	-19.9632	-19.7043
S3 T34	3	NLP	12	2	-26.8595	-26.7882	-26.7615	-26.7879	-26.8532	-26.9338	-27.009	-27.0724	-27.1179	-27.1304	-27.0925	-26.9917	-26.8322	-26.635	-26.4185	-26.196	-25.9857	-25.8105	-25.6811	-25.5915	-25.537	-25.5174	-25.5223	-25.5267	-25.5043	-25.4378	-25.3181	-25.1489	-24.95	-24.7318	-24.4906	-24.2275	-23.936	-23.6114	-23.2593	-22.8862	-22.4938	-22.0755	-21.6218	-21.1341	-20.6287	-20.1248	-19.6341	-19.1607	-18.7065
S3 T35	3	NLP	12	2	-24.5226	-24.7029	-25.0281	-25.3918	-25.7278	-26.006	-26.2155	-26.3627	-26.4635	-26.5253	-26.5413	-26.4992	-26.3925	-26.229	-26.0322	-25.8289	-25.6352	-25.4564	-25.2957	-25.1575	-25.049	-24.9768	-24.9383	-24.9276	-24.9421	-24.9652	-24.9678	-24.9237	-24.8158	-24.6338	-24.3691	-24.0153	-23.566	-23.017	-22.3724	-21.6481	-20.8714	-20.0737	-19.2821	-18.5163	-17.7802	-17.0577	-16.3182	-15.5225	-14.6308
S3 T36	3	NLP	12	2	-35.5339	-35.5373	-35.5475	-35.5499	-35.5029	-35.3811	-35.1982	-34.9875	-34.7794	-34.6033	-34.4619	-34.3261	-34.1753	-34.0199	-33.8696	-33.7051	-33.5019	-33.2371	-32.8815	-32.4194	-31.8398	-31.151	-30.4335	-29.7488	-29.0926	-28.4723	-27.901	-27.3627	-26.8462	-26.3891	-26.0219	-25.7427	-25.5335	-25.3679	-25.2203	-25.0743	-24.9258	-24.7851	-24.6585	-24.5436	-24.4299	-24.2871	-24.0853	-23.827	-23.5233
S3 T37	3	NLP	12	2	-30.9211	-30.9744	-30.9668	-30.8654	-30.6667	-30.3973	-30.0847	-29.7369	-29.3653	-28.9728	-28.5478	-28.0851	-27.5814	-27.0363	-26.4431	-25.7981	-25.1178	-24.4359	-23.7939	-23.2168	-22.6976	-22.2209	-21.7826	-21.4288	-21.2072	-21.0325	-20.8688	-20.7456	-20.635	-20.5499	-20.5093	-20.4955	-20.4839	-20.4611	-20.4343	-20.4154	-20.414	-20.4362	-20.4805	-20.5439	-20.6265	-20.7274	-20.8547	-21.0166	-21.197
S3 T38	3	NLP	12	2	-29.118	-29.1341	-29.2139	-29.2651	-29.2137	-29.0379	-28.751	-28.3916	-28.0152	-27.6714	-27.3745	-27.1004	-26.8142	-26.4968	-26.1403	-25.7353	-25.2927	-24.8374	-24.3695	-23.865	-23.368	-22.9764	-22.6755	-22.4254	-22.2155	-21.9901	-21.7773	-21.6221	-21.5029	-21.3605	-21.1566	-20.9124	-20.6532	-20.4007	-20.1878	-20.0272	-19.9039	-19.8011	-19.7269	-19.7234	-19.8331	-20.0559	-20.3568	-20.6924	-21.0189
S3 T39	3	NLP	12	2	-27.1609	-26.9274	-26.9144	-27.0094	-27.0962	-27.1108	-27.0395	-26.8973	-26.7177	-26.5378	-26.3567	-26.1435	-25.8744	-25.5309	-25.0875	-24.5195	-23.8483	-23.1441	-22.4342	-21.7032	-20.9872	-20.3476	-19.8103	-19.3596	-18.954	-18.5632	-18.1894	-17.8502	-17.5593	-17.3157	-17.1025	-16.9016	-16.7067	-16.5192	-16.3261	-16.103	-15.8451	-15.5653	-15.2703	-14.9623	-14.6492	-14.3378	-14.0299	-13.7253	-13.4277
S3 T40	3	NLP	12	2	-25.5981	-25.8174	-26.0723	-26.2632	-26.3442	-26.3063	-26.1787	-26.0092	-25.8314	-25.6607	-25.4972	-25.3276	-25.1356	-24.8975	-24.5896	-24.2264	-23.8548	-23.4984	-23.1605	-22.8394	-22.5345	-22.2465	-21.9699	-21.6961	-21.4172	-21.13	-20.8452	-20.5801	-20.3398	-20.1114	-19.8787	-19.634	-19.3767	-19.1173	-18.8737	-18.6531	-18.4408	-18.2167	-17.966	-17.6846	-17.3927	-17.1188	-16.8728	-16.6239	-16.2852
S3 T41	3	NLP	12	2	-32.1519	-32.4804	-32.7406	-32.8444	-32.7696	-32.5531	-32.2658	-31.9777	-31.7289	-31.5272	-31.3624	-31.2291	-31.1312	-31.0588	-30.9758	-30.8473	-30.6773	-30.5012	-30.3507	-30.2221	-30.0823	-29.9097	-29.7141	-29.5192	-29.3348	-29.1498	-28.9452	-28.7093	-28.4506	-28.1853	-27.901	-27.5928	-27.2705	-26.9344	-26.5842	-26.2263	-25.8746	-25.5312	-25.1834	-24.8215	-24.4455	-24.0584	-23.6695	-23.2879	-22.9047
S3 T42	3	NLP	12	9	-28.1437	-28.5094	-28.8662	-29.1624	-29.3765	-29.5083	-29.5703	-29.5831	-29.5684	-29.5403	-29.5074	-29.4822	-29.4783	-29.4992	-29.5336	-29.5678	-29.6045	-29.6647	-29.7675	-29.9041	-30.0317	-30.0991	-30.0984	-30.086	-30.1138	-30.166	-30.1849	-30.1331	-30.009	-29.8147	-29.5235	-29.1057	-28.5755	-27.9613	-27.2715	-26.5051	-25.6629	-24.7463	-23.755	-22.6855	-21.5289	-20.2798	-18.9494	-17.5619	-16.1403
S3 T43	3	NLP	12	2	-28.461	-28.3935	-28.3607	-28.321	-28.2129	-27.9913	-27.6598	-27.2581	-26.811	-26.3255	-25.8409	-25.3942	-24.9702	-24.54	-24.1144	-23.7765	-23.4804	-23.1075	-22.7093	-22.3358	-21.9755	-21.6322	-21.3222	-21.0216	-20.702	-20.3575	-19.9971	-19.6288	-19.2602	-18.889	-18.5002	-18.0968	-17.701	-17.3308	-16.994	-16.7046	-16.4658	-16.2563	-16.0504	-15.8461	-15.6751	-15.5763	-15.5701	-15.6624	-15.8409
S3 T44	3	NLP	12	2	-26.2472	-26.12	-26.1688	-26.3847	-26.6616	-26.9021	-27.0687	-27.1761	-27.2678	-27.3723	-27.4815	-27.5627	-27.581	-27.5112	-27.3427	-27.0931	-26.8038	-26.4965	-26.1432	-25.7015	-25.1906	-24.6911	-24.2282	-23.743	-23.1983	-22.6315	-22.0829	-21.5638	-21.0687	-20.5855	-20.1014	-19.6192	-19.1563	-18.7194	-18.3029	-17.8942	-17.4733	-17.0211	-16.5298	-15.9993	-15.4267	-14.808	-14.1436	-13.4269	-12.6367
S3 T45	3	NLP	12	2	-26.3614	-26.1857	-26.2453	-26.414	-26.5643	-26.6559	-26.7021	-26.7188	-26.7156	-26.7066	-26.7111	-26.7253	-26.7147	-26.657	-26.5492	-26.3584	-26.0353	-25.5648	-25.0156	-24.4905	-23.9873	-23.4663	-22.9528	-22.4818	-22.0681	-21.7166	-21.4261	-21.1873	-20.9859	-20.8088	-20.6527	-20.5294	-20.4341	-20.3387	-20.2213	-20.0755	-19.8993	-19.6938	-19.4547	-19.1656	-18.8086	-18.3803	-17.9095	-17.4361	-16.973
S1 T1	1	NLP	13	1	-46.8239	-46.6916	-46.501	-46.243	-45.9339	-45.5992	-45.2522	-44.8885	-44.4999	-44.0871	-43.6581	-43.2036	-42.687	-42.0705	-41.3472	-40.5413	-39.689	-38.8177	-37.9271	-36.98	-35.9152	-34.6735	-33.2176	-31.5333	-29.6199	-27.4802	-25.1158	-22.5314	-19.7525	-16.8377	-13.8834	-11.026	-8.41698	-6.16051	-4.26926	-2.68969	-1.36396	-0.26238	0.63189	1.35417	1.95663	2.4699	2.90612	3.29924	3.70474
S1 T2	1	NLP	13	1	-45.9392	-45.6953	-45.4311	-45.1617	-44.9119	-44.6996	-44.5295	-44.3927	-44.2762	-44.1541	-43.9796	-43.7059	-43.3038	-42.7634	-42.1033	-41.3711	-40.6128	-39.8387	-39.0196	-38.1001	-37.0146	-35.7114	-34.1759	-32.4329	-30.5271	-28.5025	-26.384	-24.1626	-21.8001	-19.2651	-16.5844	-13.863	-11.252	-8.88253	-6.80583	-4.98808	-3.36276	-1.89007	-0.56886	0.60874	1.70289	2.78259	3.86312	4.91732	5.88452
S1 T3	1	NLP	13	6	-39.9654	-39.9164	-39.8665	-39.8278	-39.8148	-39.8425	-39.9239	-40.0636	-40.2516	-40.47	-40.7009	-40.9284	-41.1392	-41.3247	-41.4811	-41.6058	-41.6923	-41.7304	-41.7098	-41.619	-41.4395	-41.1515	-40.7414	-40.2022	-39.5334	-38.7348	-37.7978	-36.7017	-35.4157	-33.9056	-32.1426	-30.1126	-27.8292	-25.339	-22.7104	-20.0177	-17.3274	-14.69	-12.145	-9.73232	-7.49576	-5.47331	-3.68337	-2.12097	-0.76827
S1 T4	1	NLP	13	6	-43.1673	-42.9723	-42.7937	-42.6396	-42.5252	-42.4619	-42.4619	-42.5463	-42.7327	-43.0218	-43.3975	-43.8353	-44.303	-44.7608	-45.1698	-45.4949	-45.6982	-45.735	-45.5577	-45.1317	-44.4482	-43.5273	-42.4051	-41.1131	-39.6702	-38.0836	-36.3484	-34.4537	-32.3861	-30.1353	-27.6998	-25.0919	-22.3371	-19.4721	-16.5518	-13.6562	-10.8871	-8.34943	-6.12536	-4.2533	-2.72201	-1.49281	-0.52777	0.21779	0.80106
S1 T5	1	NLP	13	6	-40.8743	-40.7537	-40.6034	-40.4246	-40.2314	-40.0502	-39.911	-39.8345	-39.822	-39.8561	-39.9109	-39.9623	-39.9924	-39.9868	-39.9317	-39.8124	-39.6145	-39.3254	-38.9402	-38.4618	-37.8886	-37.21	-36.4149	-35.5007	-34.4772	-33.3638	-32.1759	-30.9141	-29.5631	-28.0959	-26.4838	-24.7056	-22.7512	-20.6211	-18.3256	-15.8917	-13.3769	-10.8804	-8.53148	-6.44238	-4.65585	-3.13142	-1.78422	-0.55367	0.5528
S1 T6	1	NLP	13	6	-45.1471	-45.2003	-45.2358	-45.246	-45.2296	-45.191	-45.1282	-45.0296	-44.8855	-44.6933	-44.4582	-44.1946	-43.9199	-43.6434	-43.3627	-43.0633	-42.7197	-42.3031	-41.7885	-41.156	-40.3962	-39.5136	-38.518	-37.4117	-36.1837	-34.8086	-33.2497	-31.4721	-29.4575	-27.2178	-24.8035	-22.299	-19.8024	-17.3973	-15.1335	-13.0275	-11.0799	-9.28837	-7.64962	-6.15785	-4.80357	-3.57097	-2.44762	-1.434	-0.53364
S1 T7	1	NLP	13	6	-46.6765	-46.5667	-46.4409	-46.311	-46.1835	-46.0581	-45.939	-45.8412	-45.7766	-45.7409	-45.7211	-45.7036	-45.6686	-45.592	-45.4537	-45.2415	-44.945	-44.5473	-44.0309	-43.3853	-42.6076	-41.6965	-40.6495	-39.4651	-38.1449	-36.6895	-35.0918	-33.3353	-31.3969	-29.256	-26.9064	-24.3619	-21.6559	-18.8373	-15.9687	-13.1334	-10.4327	-7.97116	-5.83581	-4.06573	-2.63658	-1.48221	-0.5354	0.24706	0.88967
S1 T8	1	NLP	13	6	-44.709	-44.709	-44.7109	-44.7166	-44.7239	-44.7366	-44.7604	-44.8048	-44.8785	-44.9799	-45.1084	-45.2625	-45.4266	-45.5691	-45.6534	-45.6544	-45.5674	-45.4027	-45.1711	-44.8749	-44.5063	-44.0446	-43.4601	-42.7335	-41.8699	-40.8895	-39.8054	-38.6048	-37.2477	-35.6915	-33.9152	-31.9311	-29.7841	-27.5292	-25.2034	-22.8133	-20.3477	-17.8255	-15.3371	-13.0236	-11.0026	-9.2929	-7.81431	-6.47773	-5.24649
S1 T9	1	NLP	13	6	-47.4204	-47.3592	-47.2888	-47.2233	-47.1788	-47.1712	-47.211	-47.2989	-47.427	-47.5815	-47.7446	-47.896	-48.0125	-48.0687	-48.0375	-47.891	-47.6066	-47.1711	-46.5811	-45.848	-44.998	-44.0519	-43.012	-41.864	-40.581	-39.1333	-37.4993	-35.6713	-33.6474	-31.4201	-28.9752	-26.3001	-23.3972	-20.306	-17.1248	-14.0101	-11.132	-8.60616	-6.45372	-4.61955	-3.03497	-1.68184	-0.60736	0.12495	0.50513
S1 T10	1	NLP	13	6	-45.9893	-45.8746	-45.7284	-45.5563	-45.381	-45.2223	-45.0834	-44.9647	-44.8757	-44.8249	-44.8059	-44.8073	-44.8329	-44.8914	-44.9749	-45.0567	-45.0967	-45.0519	-44.889	-44.5849	-44.1203	-43.4821	-42.6685	-41.6839	-40.5292	-39.2045	-37.713	-36.0565	-34.2345	-32.2518	-30.1242	-27.8788	-25.5507	-23.1771	-20.7924	-18.4388	-16.1724	-14.0465	-12.0991	-10.3553	-8.82412	-7.49194	-6.32682	-5.29509	-4.37099
S1 T11	1	NLP	13	1	-48.9445	-48.8513	-48.7428	-48.6196	-48.4887	-48.3521	-48.2077	-48.0626	-47.9328	-47.8222	-47.7124	-47.5744	-47.3757	-47.0825	-46.6645	-46.0934	-45.3413	-44.3936	-43.2611	-41.9747	-40.5667	-39.06	-37.4633	-35.7631	-33.9262	-31.9195	-29.7284	-27.3685	-24.8842	-22.3314	-19.7573	-17.1989	-14.6908	-12.2741	-10.0004	-7.93132	-6.13247	-4.65356	-3.51273	-2.69662	-2.15834	-1.80959	-1.52559	-1.15665	-0.55443
S1 T12	1	NLP	13	6	-47.4404	-47.298	-47.1464	-46.9786	-46.7986	-46.63	-46.5045	-46.4404	-46.437	-46.48	-46.5458	-46.6058	-46.633	-46.6067	-46.5129	-46.3331	-46.0371	-45.5923	-44.9749	-44.1739	-43.1905	-42.029	-40.6864	-39.1536	-37.4237	-35.5012	-33.4078	-31.1797	-28.8663	-26.5278	-24.223	-21.9965	-19.8719	-17.8483	-15.9044	-14.0195	-12.2041	-10.5104	-9.0013	-7.70816	-6.61399	-5.67536	-4.85758	-4.13637	-3.4702
S1 T13	1	NLP	13	6	-47.7058	-47.6034	-47.4431	-47.2275	-46.9748	-46.7116	-46.4655	-46.2483	-46.0555	-45.8827	-45.7221	-45.5583	-45.3751	-45.156	-44.8785	-44.5149	-44.0389	-43.427	-42.6633	-41.7477	-40.6983	-39.5416	-38.2943	-36.9529	-35.4984	-33.9057	-32.1505	-30.2154	-28.0968	-25.8084	-23.3805	-20.8489	-18.2446	-15.6045	-12.9936	-10.5024	-8.21156	-6.16738	-4.39054	-2.88052	-1.61485	-0.56123	0.32307	1.10062	1.832
S1 T14	1	NLP	13	6	-46.2161	-46.0328	-45.8571	-45.7039	-45.5792	-45.4781	-45.3887	-45.2958	-45.1838	-45.0389	-44.856	-44.6353	-44.3733	-44.0611	-43.6819	-43.2112	-42.6232	-41.9017	-41.0394	-40.0294	-38.8619	-37.5292	-36.0305	-34.3763	-32.5859	-30.6807	-28.6754	-26.5703	-24.354	-22.0196	-19.5912	-17.1404	-14.7696	-12.5665	-10.5719	-8.79447	-7.24271	-5.92322	-4.81377	-3.8644	-3.03337	-2.31024	-1.70327	-1.21334	-0.81444
S1 T15	1	NLP	13	1	-48.7048	-48.4677	-48.1952	-47.9074	-47.6161	-47.3288	-47.049	-46.7651	-46.4551	-46.1054	-45.7153	-45.2834	-44.7929	-44.2111	-43.5027	-42.6412	-41.6153	-40.4281	-39.0892	-37.6084	-35.9958	-34.2595	-32.397	-30.3965	-28.2512	-25.9785	-23.6319	-21.2866	-18.9996	-16.7832	-14.6225	-12.5102	-10.4692	-8.5554	-6.84279	-5.3921	-4.22064	-3.29948	-2.57531	-1.98628	-1.46206	-0.91579	-0.24226	0.65112	1.77771
S2 T16	2	NLP	13	6	-49.758	-49.734	-49.6885	-49.6142	-49.5042	-49.3582	-49.1877	-49.0149	-48.856	-48.7034	-48.531	-48.3157	-48.0486	-47.7129	-47.2208	-46.361	-44.9022	-42.9587	-41.0921	-39.7091	-38.7202	-37.8699	-37.0086	-36.1139	-35.2156	-34.3261	-33.4115	-32.4011	-31.21	-29.7643	-28.0219	-25.9766	-23.6514	-21.0936	-18.378	-15.6052	-12.8869	-10.3284	-8.0185	-6.01395	-4.3152	-2.86421	-1.57436	-0.375	0.75632
S2 T17	2	NLP	13	6	-44.1063	-44.018	-43.9493	-43.9003	-43.8658	-43.8412	-43.8248	-43.8148	-43.8048	-43.784	-43.7414	-43.6716	-43.5758	-43.4541	-43.2973	-43.0844	-42.7739	-42.2943	-41.5673	-40.569	-39.3548	-38.0117	-36.613	-35.2161	-33.8472	-32.4713	-31.0019	-29.3435	-27.4334	-25.2637	-22.8765	-20.3415	-17.7222	-15.0478	-12.3217	-9.56525	-6.86643	-4.3865	-2.31083	-0.76236	0.26222	0.88036	1.25597	1.52906	1.78851
S2 T18	2	NLP	13	6	-42.541	-42.4061	-42.2855	-42.1828	-42.0954	-42.0232	-41.9696	-41.9354	-41.9152	-41.897	-41.8644	-41.8006	-41.6926	-41.5337	-41.3249	-41.0725	-40.7776	-40.4258	-39.981	-39.3951	-38.6428	-37.7386	-36.7067	-35.5572	-34.3001	-32.9598	-31.5662	-30.1415	-28.6935	-27.2098	-25.6567	-23.9872	-22.1567	-20.1412	-17.9465	-15.6072	-13.1859	-10.7697	-8.45521	-6.32799	-4.43891	-2.78539	-1.31851	0.02644	1.30095
S2 T19	2	NLP	13	6	-43.9664	-44.0118	-44.0707	-44.1458	-44.2396	-44.3522	-44.4803	-44.6154	-44.7411	-44.8366	-44.885	-44.8796	-44.8187	-44.6948	-44.4788	-44.1154	-43.5501	-42.7666	-41.7834	-40.6336	-39.3501	-37.9548	-36.4728	-34.9538	-33.4584	-32.0093	-30.5687	-29.0621	-27.4036	-25.5143	-23.3475	-20.9145	-18.2928	-15.5974	-12.9251	-10.319	-7.77917	-5.30895	-2.97295	-0.8955	0.8079	2.0935	3	3.60783	3.98881
S2 T20	2	NLP	13	6	-42.7473	-42.7891	-42.8375	-42.8807	-42.9124	-42.9329	-42.9462	-42.9555	-42.9607	-42.9576	-42.938	-42.8905	-42.8035	-42.6689	-42.4854	-42.2596	-42.0051	-41.7311	-41.4233	-41.0307	-40.4728	-39.6818	-38.6557	-37.4433	-36.0902	-34.6353	-33.1252	-31.5964	-30.0475	-28.4414	-26.7308	-24.8796	-22.8786	-20.7515	-18.5366	-16.251	-13.8745	-11.3802	-8.78419	-6.16418	-3.6473	-1.37765	0.53729	2.07374	3.29939
S2 T21	2	NLP	13	3	-46.2503	-46.0733	-45.8442	-45.6075	-45.4226	-45.3149	-45.257	-45.1952	-45.101	-44.9945	-44.9192	-44.8822	-44.839	-44.7422	-44.5892	-44.4251	-44.314	-44.2984	-44.3662	-44.4559	-44.521	-44.581	-44.6598	-44.7307	-44.7432	-44.6698	-44.5235	-44.3616	-44.2626	-44.2712	-44.3697	-44.4928	-44.5544	-44.4742	-44.2023	-43.7378	-43.1019	-42.2838	-41.2444	-39.9868	-38.5686	-37.0435	-35.42	-33.6423	-31.616
S2 T22	2	NLP	13	6	-44.3025	-44.2755	-44.2353	-44.214	-44.2335	-44.3047	-44.432	-44.6041	-44.7874	-44.9355	-45.0031	-44.9572	-44.7808	-44.4734	-44.0506	-43.5413	-42.975	-42.3681	-41.7245	-41.0452	-40.3288	-39.5607	-38.7144	-37.7623	-36.6887	-35.4998	-34.2201	-32.8727	-31.4621	-29.9717	-28.3731	-26.6353	-24.7295	-22.6337	-20.3362	-17.8464	-15.2109	-12.5198	-9.89264	-7.44855	-5.2706	-3.3816	-1.74671	-0.30093	1.0153
S2 T23	2	NLP	13	6	-40.4789	-40.7095	-40.97	-41.2488	-41.5302	-41.8035	-42.0649	-42.3149	-42.5549	-42.7813	-42.9806	-43.131	-43.207	-43.1852	-43.0496	-42.7948	-42.4222	-41.9332	-41.3187	-40.5576	-39.6284	-38.5207	-37.2313	-35.7594	-34.1149	-32.3268	-30.4309	-28.4458	-26.362	-24.1535	-21.7967	-19.2865	-16.6486	-13.9448	-11.2653	-8.70521	-6.33848	-4.21009	-2.34307	-0.73938	0.62205	1.78396	2.80179	3.71836	4.5502
S2 T24	2	NLP	13	6	-44.724	-44.792	-44.8793	-44.9757	-45.0672	-45.1444	-45.2094	-45.2747	-45.3541	-45.4536	-45.5677	-45.6814	-45.7728	-45.8129	-45.7699	-45.6194	-45.3519	-44.9742	-44.4991	-43.9288	-43.2481	-42.432	-41.4526	-40.2841	-38.9131	-37.3458	-35.6187	-33.7955	-31.9431	-30.1051	-28.284	-26.4415	-24.5142	-22.4356	-20.1635	-17.7009	-15.0976	-12.4394	-9.83342	-7.38619	-5.17504	-3.22893	-1.53434	-0.05678	1.24276
S2 T25	2	NLP	13	6	-41.3214	-41.5306	-41.7889	-42.0817	-42.3793	-42.6486	-42.8593	-42.9862	-43.01	-42.9164	-42.6976	-42.3569	-41.9144	-41.4047	-40.8647	-40.3205	-39.7808	-39.2377	-38.6695	-38.0395	-37.297	-36.3851	-35.2602	-33.9006	-32.3005	-30.472	-28.4494	-26.2789	-24.0073	-21.6756	-19.3165	-16.9586	-14.6346	-12.387	-10.2769	-8.38056	-6.76025	-5.43378	-4.3651	-3.47574	-2.67473	-1.89854	-1.13937	-0.43743	0.1567
S2 T26	2	NLP	13	6	-42.8014	-42.8764	-42.9149	-42.9038	-42.8425	-42.7562	-42.6776	-42.621	-42.575	-42.5076	-42.3806	-42.1713	-41.8835	-41.541	-41.1663	-40.761	-40.2988	-39.7326	-39.0147	-38.1192	-37.0395	-35.7752	-34.3413	-32.7857	-31.1808	-29.5847	-28.0039	-26.389	-24.6633	-22.7589	-20.6347	-18.276	-15.6959	-12.9485	-10.1305	-7.36056	-4.74772	-2.37378	-0.29078	1.47117	2.8888	3.94411	4.64203	5.01654	5.10717
S2 T27	2	NLP	13	6	-41.164	-41.2562	-41.3861	-41.5408	-41.7011	-41.8501	-41.9766	-42.0754	-42.146	-42.188	-42.195	-42.1542	-42.0539	-41.8894	-41.6578	-41.3457	-40.9231	-40.3509	-39.5981	-38.6558	-37.528	-36.2092	-34.6905	-32.9811	-31.112	-29.1285	-27.0764	-24.9848	-22.8531	-20.6498	-18.3284	-15.8531	-13.2187	-10.4604	-7.66104	-4.94979	-2.45839	-0.26239	1.62706	3.23363	4.58415	5.68364	6.51291	7.05346	7.3268
S2 T28	2	NLP	13	6	-39.6965	-40.1449	-40.6758	-41.2493	-41.8221	-42.3571	-42.8301	-43.2296	-43.5493	-43.7803	-43.9074	-43.9115	-43.7721	-43.4697	-42.9955	-42.3646	-41.6157	-40.7889	-39.9073	-38.9814	-38.018	-37.0078	-35.917	-34.7018	-33.3243	-31.7602	-29.9975	-28.0292	-25.8461	-23.4355	-20.787	-17.8996	-14.7904	-11.5068	-8.1397	-4.82071	-1.69896	1.10442	3.53907	5.63232	7.45217	9.04813	10.4171	11.5182	12.3077
S2 T29	2	NLP	13	6	-38.6637	-38.6841	-38.7649	-38.9194	-39.1407	-39.4056	-39.6793	-39.9241	-40.1096	-40.2205	-40.2516	-40.1992	-40.0594	-39.8343	-39.5351	-39.1692	-38.7247	-38.1757	-37.5131	-36.7636	-35.9516	-35.0636	-34.0879	-33.0483	-31.9724	-30.848	-29.6248	-28.2363	-26.6161	-24.721	-22.5541	-20.1632	-17.6085	-14.9317	-12.1574	-9.32224	-6.50862	-3.84902	-1.48825	0.48117	2.07142	3.3935	4.59703	5.81271	7.11931
S2 T30	2	NLP	13	6	-41.1617	-41.4987	-41.8691	-42.2635	-42.666	-43.0623	-43.4377	-43.7657	-44.0013	-44.098	-44.0311	-43.8033	-43.4397	-42.9781	-42.449	-41.8556	-41.1711	-40.3607	-39.4119	-38.3445	-37.1802	-35.9199	-34.5561	-33.0817	-31.4923	-29.7919	-27.9909	-26.1048	-24.1505	-22.1326	-20.0347	-17.8262	-15.4764	-12.9681	-10.3102	-7.54851	-4.75912	-2.01569	0.63364	3.14173	5.43111	7.40452	8.98932	10.1552	10.9018
S3 T31	3	NLP	13	6	-40.5751	-40.5041	-40.4939	-40.5471	-40.6459	-40.7621	-40.8681	-40.9427	-40.9727	-40.9534	-40.8856	-40.7762	-40.64	-40.4962	-40.3634	-40.257	-40.1834	-40.1305	-40.0667	-39.9498	-39.7341	-39.38	-38.8605	-38.1603	-37.2768	-36.2212	-35.0183	-33.7047	-32.3165	-30.8652	-29.3204	-27.622	-25.7147	-23.574	-21.2165	-18.7054	-16.1437	-13.6463	-11.3079	-9.19944	-7.38745	-5.92698	-4.82902	-4.04817	-3.49918
S3 T32	3	NLP	13	6	-38.4968	-38.7883	-39.1208	-39.4687	-39.8097	-40.1327	-40.433	-40.706	-40.946	-41.1476	-41.3066	-41.4186	-41.483	-41.5082	-41.4925	-41.4015	-41.1884	-40.8269	-40.3097	-39.6376	-38.8195	-37.876	-36.8375	-35.7313	-34.5759	-33.3773	-32.1262	-30.7966	-29.3422	-27.7007	-25.8081	-23.6167	-21.1142	-18.3354	-15.3684	-12.3575	-9.47577	-6.87643	-4.65839	-2.86087	-1.49828	-0.58759	-0.1208	-0.03572	-0.24069
S3 T33	3	NLP	13	6	-44.0559	-43.7944	-43.6056	-43.5028	-43.4778	-43.511	-43.5793	-43.6586	-43.7289	-43.7805	-43.8209	-43.8746	-43.9722	-44.1294	-44.3284	-44.5147	-44.6102	-44.5328	-44.2064	-43.5736	-42.6124	-41.3356	-39.7779	-37.9881	-36.0284	-33.9662	-31.8495	-29.6822	-27.4233	-25.0101	-22.3983	-19.6026	-16.7155	-13.8928	-11.308	-9.08346	-7.23839	-5.69841	-4.36328	-3.15997	-2.03703	-0.95036	0.12468	1.17847	2.18317
S3 T34	3	NLP	13	6	-40.8736	-41.1456	-41.4556	-41.7713	-42.0626	-42.3056	-42.483	-42.5819	-42.5949	-42.5208	-42.3627	-42.1281	-41.8294	-41.4843	-41.1156	-40.7379	-40.3475	-39.9244	-39.4396	-38.8624	-38.1629	-37.3135	-36.2955	-35.1042	-33.7493	-32.2488	-30.6216	-28.8751	-26.9946	-24.9422	-22.6733	-20.1653	-17.4339	-14.5409	-11.6057	-8.80132	-6.30731	-4.24957	-2.68572	-1.6221	-1.02843	-0.845	-0.98865	-1.36441	-1.86869
S3 T35	3	NLP	13	6	-39.3212	-39.7946	-40.3173	-40.8919	-41.5176	-42.1775	-42.8373	-43.451	-43.9682	-44.347	-44.5651	-44.6164	-44.5041	-44.2388	-43.8384	-43.3289	-42.74	-42.0985	-41.4266	-40.7432	-40.0529	-39.3245	-38.4958	-37.5044	-36.3121	-34.9118	-33.3137	-31.5258	-29.5452	-27.3564	-24.9311	-22.2429	-19.2916	-16.1231	-12.8516	-9.67599	-6.83349	-4.47889	-2.61487	-1.15308	0.00486	0.92546	1.61991	2.0665	2.26751
S3 T36	3	NLP	13	6	-38.4077	-38.8091	-39.2811	-39.8368	-40.4553	-41.0972	-41.7255	-42.3105	-42.8263	-43.2473	-43.549	-43.7126	-43.7284	-43.593	-43.3104	-42.8752	-42.2675	-41.4753	-40.5013	-39.3678	-38.1195	-36.7974	-35.4172	-33.978	-32.4607	-30.824	-29.0106	-26.9671	-24.6694	-22.1116	-19.3057	-16.3303	-13.3481	-10.5629	-8.127	-6.05313	-4.24948	-2.64672	-1.22391	0.03218	1.11327	2.00993	2.73379	3.29252	3.68749
S3 T37	3	NLP	13	6	-40.1941	-40.7521	-41.3483	-41.9606	-42.5656	-43.1376	-43.6477	-44.0663	-44.3666	-44.5302	-44.5538	-44.4516	-44.2487	-43.9637	-43.5934	-43.121	-42.5388	-41.8454	-41.0234	-40.0491	-38.9154	-37.6258	-36.1835	-34.5934	-32.8641	-30.9946	-28.9677	-26.7646	-24.3825	-21.8502	-19.2407	-16.6576	-14.1996	-11.9566	-10.0284	-8.5114	-7.44878	-6.80237	-6.46645	-6.29644	-6.16334	-6.00668	-5.82892	-5.64255	-5.41645
S3 T38	3	NLP	13	6	-41.7412	-42.59	-43.4654	-44.3289	-45.1422	-45.8749	-46.5094	-47.0379	-47.4555	-47.7553	-47.9288	-47.9677	-47.8689	-47.6419	-47.3111	-46.9095	-46.4601	-45.961	-45.3931	-44.7326	-43.9469	-42.9964	-41.8528	-40.5167	-39.0173	-37.3955	-35.6813	-33.8763	-31.9529	-29.8702	-27.5914	-25.096	-22.3912	-19.5186	-16.5567	-13.6148	-10.8174	-8.28451	-6.1085	-4.33531	-2.9551	-1.90127	-1.07408	-0.39247	0.16423
S3 T39	3	NLP	13	6	-37.3357	-38.0705	-38.9424	-39.9112	-40.9228	-41.9218	-42.8615	-43.7082	-44.4382	-45.0354	-45.4884	-45.7834	-45.9014	-45.8261	-45.5553	-45.106	-44.5122	-43.8201	-43.0774	-42.314	-41.5248	-40.668	-39.6846	-38.5328	-37.2053	-35.7184	-34.0894	-32.3201	-30.3886	-28.2527	-25.869	-23.2232	-20.3609	-17.4119	-14.5748	-12.039	-9.90852	-8.19045	-6.84173	-5.82567	-5.1226	-4.69872	-4.48295	-4.37488	-4.26878
S3 T40	3	NLP	13	6	-37.6885	-38.5938	-39.548	-40.5042	-41.4205	-42.2653	-43.0161	-43.6572	-44.1772	-44.5667	-44.8157	-44.9162	-44.8655	-44.6688	-44.3378	-43.8935	-43.3648	-42.7759	-42.1392	-41.4535	-40.7026	-39.8643	-38.9243	-37.8803	-36.7395	-35.5124	-34.2041	-32.8064	-31.3021	-29.6757	-27.9131	-25.9992	-23.9247	-21.7001	-19.3639	-16.977	-14.6064	-12.3205	-10.1903	-8.2846	-6.66313	-5.37479	-4.44869	-3.88032	-3.62713
S3 T41	3	NLP	13	6	-31.8635	-32.151	-32.4905	-32.8397	-33.1455	-33.3748	-33.5168	-33.5795	-33.5832	-33.5584	-33.5378	-33.5405	-33.5636	-33.589	-33.5908	-33.532	-33.364	-33.0377	-32.5162	-31.7815	-30.8328	-29.683	-28.3541	-26.8666	-25.2326	-23.46	-21.5597	-19.5474	-17.4441	-15.2772	-13.0892	-10.9537	-8.97815	-7.26829	-5.88114	-4.81284	-4.02501	-3.47873	-3.14068	-2.96697	-2.90084	-2.89468	-2.92925	-3.00201	-3.08681
S3 T42	3	NLP	13	6	-37.419	-37.5108	-37.6773	-37.9186	-38.2204	-38.5582	-38.9064	-39.2455	-39.5667	-39.8712	-40.162	-40.4342	-40.6754	-40.8715	-41.0127	-41.0932	-41.1081	-41.0501	-40.8986	-40.621	-40.1839	-39.5558	-38.7167	-37.661	-36.3899	-34.907	-33.2173	-31.3286	-29.252	-27.0003	-24.591	-22.0541	-19.4449	-16.8503	-14.3692	-12.0758	-10.0039	-8.16369	-6.56006	-5.20258	-4.11731	-3.33426	-2.84483	-2.58534	-2.47583
S3 T43	3	NLP	13	6	-37.7713	-38.4039	-39.0949	-39.8037	-40.4837	-41.0906	-41.5909	-41.969	-42.2266	-42.3751	-42.4262	-42.3849	-42.2479	-42.0089	-41.6662	-41.2205	-40.6664	-39.9954	-39.2049	-38.296	-37.266	-36.1095	-34.8225	-33.4067	-31.8753	-30.2534	-28.5664	-26.8273	-25.0297	-23.1451	-21.1329	-18.9551	-16.591	-14.0506	-11.3814	-8.66696	-6.03181	-3.62388	-1.56756	0.07124	1.29447	2.16057	2.75807	3.18855	3.55538
S3 T44	3	NLP	13	6	-39.1201	-39.6314	-40.194	-40.7685	-41.3139	-41.7942	-42.1804	-42.4499	-42.5827	-42.5622	-42.3799	-42.0412	-41.5714	-41.0075	-40.3793	-39.7096	-39.0211	-38.3241	-37.6131	-36.8743	-36.089	-35.2355	-34.2889	-33.2216	-32.0059	-30.6188	-29.0394	-27.2421	-25.2011	-22.9059	-20.3773	-17.6804	-14.9295	-12.275	-9.85752	-7.75364	-5.96779	-4.47532	-3.26447	-2.34074	-1.70814	-1.34547	-1.18761	-1.12357	-1.0179
S3 T45	3	NLP	13	6	-36.808	-37.09	-37.4234	-37.8036	-38.2103	-38.6155	-38.9905	-39.312	-39.564	-39.7387	-39.8333	-39.8455	-39.7715	-39.6101	-39.3611	-39.0166	-38.5708	-38.0302	-37.4016	-36.6904	-35.9034	-35.0444	-34.1109	-33.0929	-31.9777	-30.761	-29.4475	-28.0333	-26.4942	-24.7928	-22.8868	-20.7381	-18.3259	-15.6696	-12.8379	-9.94554	-7.14812	-4.6107	-2.44225	-0.66059	0.77606	1.91239	2.76793	3.35244	3.69493
S1 T1	1	NLP	14	8	-28.5757	-28.9331	-29.3862	-29.8813	-30.4737	-31.2149	-32.0454	-32.8322	-33.3949	-33.8509	-34.257	-34.556	-34.8701	-35.2775	-35.7024	-36.0065	-36.1203	-35.9661	-35.6007	-35.3294	-35.2933	-35.3513	-35.3698	-35.2904	-35.0871	-34.8408	-34.5596	-34.2213	-33.7457	-33.2595	-32.7283	-31.9168	-30.9854	-30.0956	-29.2511	-28.1541	-26.8487	-25.6941	-24.6378	-23.5645	-22.5931	-21.6483	-20.8249	-20.2401	-19.887
S1 T2	1	NLP	14	8	-28.7676	-29.2654	-29.8999	-30.4883	-31.0688	-31.6042	-32.0395	-32.4004	-32.7443	-33.0534	-33.3061	-33.5182	-33.7101	-33.8952	-33.9828	-33.9442	-33.8014	-33.5534	-33.0949	-32.4868	-32.0254	-31.5456	-30.7444	-29.98	-29.3146	-28.3495	-27.2384	-26.2891	-25.3605	-24.2492	-23.0098	-21.7986	-20.7969	-19.9672	-19.2276	-18.5599	-17.9631	-17.4017	-16.7821	-16.0584	-15.3902	-14.937	-14.6201	-14.4395	-14.4292
S1 T3	1	NLP	14	11	-28.8167	-29.065	-29.3375	-29.6207	-29.8835	-30.1247	-30.3795	-30.6962	-31.0893	-31.4909	-31.813	-32.0204	-32.167	-32.305	-32.4609	-32.638	-32.7995	-32.9619	-33.0811	-33.0501	-32.8945	-32.7291	-32.5829	-32.4107	-32.1699	-31.8473	-31.4572	-31.0243	-30.4945	-29.8207	-28.9277	-27.815	-26.6705	-25.5479	-24.3138	-22.9232	-21.5519	-20.337	-19.2179	-18.0994	-17.014	-16.0682	-15.3336	-14.8377	-14.6102
S1 T4	1	NLP	14	11	-29.0907	-29.2827	-29.4816	-29.6805	-29.878	-30.0775	-30.267	-30.4533	-30.6587	-30.9003	-31.1955	-31.5308	-31.8738	-32.1991	-32.4733	-32.6705	-32.8066	-32.8944	-32.9076	-32.8092	-32.6056	-32.3072	-31.935	-31.5098	-31.0359	-30.5116	-29.9235	-29.2382	-28.4519	-27.6055	-26.7313	-25.8501	-24.9547	-24.0044	-23.0109	-22.0448	-21.1465	-20.2944	-19.4326	-18.5337	-17.6361	-16.8154	-16.0945	-15.444	-14.8279
S1 T5	1	NLP	14	11	-27.4232	-28.0105	-28.5749	-29.0194	-29.4015	-29.7939	-30.1671	-30.5908	-31.1394	-31.682	-32.1191	-32.4553	-32.6806	-32.8382	-32.9292	-33.0209	-33.0741	-33.0086	-33.0008	-33.133	-33.2919	-33.4049	-33.3621	-33.1565	-32.9087	-32.6699	-32.4831	-32.4628	-32.2758	-31.6964	-30.947	-30.1524	-29.4618	-28.8245	-28.0794	-27.266	-26.3532	-25.3513	-24.3603	-23.404	-22.4071	-21.453	-20.6635	-20.0202	-19.2974
S1 T6	1	NLP	14	8	-29.0863	-29.2661	-29.2946	-29.3616	-29.6002	-29.9155	-30.195	-30.4723	-30.8499	-31.3534	-31.8411	-32.1942	-32.3286	-32.2419	-32.0739	-31.8103	-31.4362	-30.7935	-29.6965	-28.2252	-26.4891	-24.724	-23.2256	-21.8242	-20.3469	-18.9719	-17.7667	-16.6905	-15.7983	-15.2229	-14.9496	-14.4866	-12.8269	-10.3342	-7.58142	-4.41732	-2.08303	-0.57152	1.00386	2.44997	3.25695	3.28268	3.34892	3.90441	4.6861
S1 T7	1	NLP	14	9	-30.9103	-31.5215	-32.0392	-32.4188	-32.6814	-32.8867	-33.0835	-33.3057	-33.5861	-33.943	-34.3683	-34.8266	-35.2652	-35.6345	-35.9169	-36.1458	-36.3107	-36.3395	-36.1724	-35.823	-35.3852	-34.87	-34.1719	-33.1339	-31.6666	-29.8716	-28.0121	-26.3091	-24.7899	-23.3342	-21.836	-20.2687	-18.6316	-16.917	-15.0883	-13.1637	-11.2178	-9.24136	-7.17337	-5.03621	-2.97277	-1.1626	0.28036	1.3585	2.13967
S1 T8	1	NLP	14	10	-32.3551	-33.0322	-33.6633	-34.2119	-34.6279	-34.8545	-34.8918	-34.8178	-34.7347	-34.6959	-34.6795	-34.631	-34.5336	-34.407	-34.2466	-33.9986	-33.5965	-32.9985	-32.1897	-31.1993	-30.1077	-28.9797	-27.8213	-26.6483	-25.4732	-24.318	-23.2109	-22.1696	-21.1754	-20.2099	-19.2519	-18.282	-17.2829	-16.2372	-15.1279	-13.9398	-12.6909	-11.4137	-10.1181	-8.81766	-7.48655	-5.98145	-4.16895	-2.13446	0.03701
S1 T9	1	NLP	14	8	-33.3488	-33.5489	-33.6821	-33.7993	-33.9423	-34.0946	-34.2095	-34.2957	-34.3944	-34.4579	-34.3742	-34.1026	-33.7305	-33.3724	-33.0172	-32.5482	-31.8987	-31.1282	-30.3147	-29.4734	-28.5753	-27.6275	-26.7011	-25.8209	-24.8772	-23.7905	-22.5629	-21.2492	-19.9143	-18.5583	-17.1379	-15.6477	-14.1526	-12.6916	-11.2526	-9.86374	-8.6043	-7.5339	-6.64028	-5.86341	-5.17252	-4.57016	-4.0916	-3.62891	-3.0343
S1 T10	1	NLP	14	8	-32.4865	-32.8032	-33.0947	-33.3429	-33.5112	-33.5553	-33.4474	-33.2005	-32.8752	-32.5445	-32.2516	-31.9894	-31.7122	-31.379	-30.9881	-30.5662	-30.138	-29.7083	-29.2492	-28.71	-28.0498	-27.2554	-26.3332	-25.303	-24.1998	-23.0508	-21.8876	-20.7369	-19.5887	-18.4061	-17.1382	-15.7559	-14.2755	-12.7315	-11.1258	-9.38546	-7.43891	-5.2832	-2.96626	-0.53777	1.97308	4.42036	6.4803	7.88866	8.7003
S1 T11	1	NLP	14	8	-31.5287	-32.2166	-32.9483	-33.6751	-34.3662	-35.0071	-35.5913	-36.1081	-36.5403	-36.8989	-37.225	-37.5535	-37.8547	-38.1098	-38.3185	-38.4763	-38.5733	-38.5883	-38.4837	-38.2279	-37.8338	-37.2884	-36.5119	-35.4143	-33.9949	-32.3413	-30.5504	-28.7255	-26.9437	-25.2244	-23.5374	-21.8331	-20.0453	-18.104	-15.9727	-13.6531	-11.1463	-8.45687	-5.64521	-2.87139	-0.27755	2.11947	4.32981	6.28616	7.86006
S1 T12	1	NLP	14	8	-29.6541	-30.7477	-31.8787	-32.9265	-33.7491	-34.2072	-34.2891	-34.2594	-34.2813	-34.3212	-34.2641	-33.9717	-33.3995	-32.5817	-31.5457	-30.3082	-28.8482	-26.8722	-24.1614	-20.7961	-17.0004	-13.068	-9.23491	-5.51	-1.73378	2.06306	5.66054	8.76771	10.8591	11.8188	11.9115	11.4137	10.546	9.43619	8.09693	6.70972	5.87972	5.90607	6.2174	6.30551	6.21295	6.15511	5.71044	4.42529	4.24985
S1 T13	1	NLP	14	10	-31.9385	-32.7196	-33.5372	-34.2243	-34.6253	-34.62	-34.1735	-33.3726	-32.3965	-31.4168	-30.5316	-29.766	-29.061	-28.3108	-27.4115	-26.2849	-24.8731	-23.1662	-21.3196	-19.5432	-17.8699	-16.1366	-14.1361	-11.7442	-8.95693	-5.885	-2.69995	0.44869	3.49193	6.39186	9.09049	11.5915	13.9432	16.0591	17.6718	18.5264	18.6091	18.1511	17.3758	16.3927	15.304	14.1856	13.0725	11.9571	10.7966
S1 T14	1	NLP	14	10	-32.0174	-32.739	-33.6191	-34.4751	-35.1036	-35.3443	-35.137	-34.55	-33.7422	-32.8825	-32.0791	-31.3484	-30.618	-29.7606	-28.6516	-27.2428	-25.5811	-23.7147	-21.6573	-19.4274	-17.0425	-14.5151	-11.826	-8.91613	-5.75676	-2.38492	1.11733	4.67381	8.1928	11.493	14.368	16.6931	18.418	19.5583	20.1965	20.4169	20.3373	20.0526	19.5281	18.7698	17.7935	16.5621	15.0408	13.2986	11.6061
S1 T15	1	NLP	14	10	-33.3595	-33.7938	-34.4025	-35.0705	-35.5969	-35.819	-35.6829	-35.2433	-34.6142	-33.9206	-33.2403	-32.574	-31.884	-31.1218	-30.2558	-29.2724	-28.1376	-26.7986	-25.209	-23.354	-21.2651	-18.988	-16.5075	-13.7362	-10.5835	-6.99746	-3.00151	1.27152	5.61158	9.68981	13.0322	15.323	16.625	17.1673	17.2058	16.9734	16.639	16.2149	15.6038	14.7219	13.5042	11.9907	10.3797	9.01489	8.32046
S2 T16	2	NLP	14	10	-29.3314	-30.0788	-30.7958	-31.5152	-32.172	-32.7388	-33.2694	-33.8032	-34.3119	-34.7873	-35.2416	-35.6155	-35.8445	-35.9697	-36.0718	-36.1017	-35.9876	-35.7279	-35.2926	-34.5872	-33.5521	-32.1096	-30.2007	-27.9298	-25.588	-23.5234	-21.8714	-20.4149	-18.826	-16.9894	-14.9688	-12.8147	-10.4864	-8.00131	-5.52285	-3.2217	-1.10416	0.87069	2.69173	4.35009	5.79188	6.94174	7.80414	8.44085	8.86943
S2 T17	2	NLP	14	10	-22.1473	-22.8536	-23.492	-23.954	-24.3518	-24.8246	-25.4033	-26.0712	-26.792	-27.5089	-28.1654	-28.7835	-29.3926	-29.8884	-30.1882	-30.3828	-30.5492	-30.6588	-30.6874	-30.6725	-30.5443	-30.0617	-29.2117	-28.1685	-26.9609	-25.554	-23.9357	-22.0849	-19.9812	-17.6419	-14.9951	-12.039	-8.82559	-5.43331	-2.11032	0.79351	3.11579	4.97035	6.3088	7.06127	7.3171	7.1537	6.77405	6.45883	6.50872
S2 T18	2	NLP	14	10	-22.3143	-23.3825	-24.4951	-25.5173	-26.4009	-27.0416	-27.3446	-27.3844	-27.3304	-27.2736	-27.2938	-27.3637	-27.3944	-27.2986	-27.0535	-26.6393	-26.0391	-25.3413	-24.58	-23.6597	-22.4449	-20.8664	-18.9323	-16.6114	-13.8319	-10.6973	-7.49305	-4.39707	-1.28918	2.02686	5.49191	8.85316	11.8511	14.3478	16.2238	17.3819	17.8105	17.6417	17.0131	16.0489	14.8382	13.4902	12.2829	11.5208	11.4871
S2 T19	2	NLP	14	10	-25.8903	-26.8688	-27.9006	-28.9242	-29.8684	-30.6393	-31.1431	-31.3842	-31.4598	-31.4984	-31.5572	-31.631	-31.7295	-31.8344	-31.8954	-31.8653	-31.7067	-31.412	-30.949	-30.2762	-29.4027	-28.3411	-27.0917	-25.652	-24.0326	-22.2879	-20.467	-18.5684	-16.6172	-14.6666	-12.7052	-10.6782	-8.54372	-6.24571	-3.78032	-1.21958	1.28852	3.57952	5.58568	7.28753	8.65953	9.6829	10.3863	10.8253	11.0527
S2 T20	2	NLP	14	10	-24.2398	-25.1166	-26.2491	-27.5367	-28.8198	-29.9267	-30.6602	-30.8923	-30.6924	-30.2435	-29.7207	-29.2452	-28.892	-28.6554	-28.4191	-28.0843	-27.6092	-26.9141	-25.9762	-24.8386	-23.4998	-21.8868	-19.9483	-17.786	-15.5755	-13.4314	-11.4187	-9.52648	-7.63277	-5.65679	-3.54559	-1.25404	1.18115	3.61425	5.78741	7.51921	8.83658	9.86897	10.676	11.2948	11.7779	12.1553	12.3999	12.4198	12.308
S2 T21	2	NLP	14	10	-28.3159	-29.7929	-31.0772	-32.0628	-32.7434	-33.2418	-33.6687	-34.1089	-34.5569	-34.9453	-35.2522	-35.4522	-35.4976	-35.3695	-35.0257	-34.3529	-33.2209	-31.5506	-29.3605	-26.7722	-24.1766	-22.0188	-20.2344	-18.469	-16.4936	-14.2835	-11.7729	-8.92451	-5.84831	-2.80181	-0.08656	2.18168	4.04041	5.51923	6.7968	7.99764	9.04558	9.91916	10.5082	10.6592	10.4327	9.89343	9.12511	8.64095	8.8392
S2 T22	2	NLP	14	10	-23.7662	-25.2121	-26.8443	-28.4812	-29.8662	-30.6755	-30.8809	-30.7588	-30.5584	-30.4293	-30.3894	-30.2965	-29.9966	-29.363	-28.3175	-26.8544	-24.8479	-22.23	-19.3713	-16.7937	-14.4825	-12.1389	-9.59887	-6.80628	-3.79688	-0.65447	2.70133	6.48105	10.4628	14.0052	16.6968	18.4632	19.225	19.01	18.1185	16.9305	15.6196	14.3323	13.297	12.5902	12.1578	12.2261	13.1606	14.4621	14.9132
S2 T23	2	NLP	14	10	-21.5971	-22.5374	-23.6439	-24.7214	-25.5907	-26.0999	-26.2098	-26.0024	-25.6212	-25.2146	-24.8923	-24.6736	-24.509	-24.3151	-24.004	-23.4904	-22.765	-21.8649	-20.8124	-19.5811	-18.1011	-16.3369	-14.3169	-12.0163	-9.3938	-6.5127	-3.45605	-0.39006	2.43729	4.94694	7.215	9.31382	11.2403	12.9047	14.1884	15.0634	15.5772	15.8	15.7055	15.1671	14.1977	13.0636	12.0252	11.3676	11.2686
S2 T24	2	NLP	14	10	-24.5174	-25.2689	-26.2288	-27.3153	-28.3658	-29.2248	-29.7945	-30.1184	-30.2289	-30.0654	-29.7738	-29.5412	-29.3509	-29.1441	-28.8597	-28.4327	-27.8121	-26.9796	-25.9102	-24.5848	-23.0171	-21.174	-18.993	-16.5087	-13.8934	-11.3158	-8.81455	-6.31759	-3.70793	-0.90551	2.04716	5.01782	7.88936	10.6215	13.1424	15.3314	17.1907	18.7492	19.9458	20.6629	20.8217	20.5412	20.0207	19.2823	18.3634
S2 T25	2	NLP	14	10	-22.525	-23.7117	-24.8049	-25.7121	-26.3676	-26.7266	-26.8313	-26.7754	-26.6736	-26.6312	-26.7203	-26.9217	-27.138	-27.2611	-27.2134	-26.9648	-26.5425	-25.9683	-25.2456	-24.3677	-23.2919	-21.9502	-20.2724	-18.2769	-16.1121	-13.9212	-11.7026	-9.40289	-7.02943	-4.58068	-1.99869	0.73356	3.53289	6.30936	8.96965	11.3865	13.5389	15.4311	17.0954	18.5392	19.6241	20.1758	20.1889	19.8172	19.1882
S2 T26	2	NLP	14	10	-23.7097	-24.7895	-26.1953	-27.7355	-29.1585	-30.3533	-31.309	-31.8842	-32.0315	-31.9893	-32.0157	-32.1214	-32.1602	-32.0539	-31.7566	-31.1657	-30.0692	-28.3948	-26.2359	-23.6984	-21.0183	-18.6593	-16.7521	-14.7501	-12.2863	-9.56705	-6.66499	-3.40501	0.23814	4.03472	7.52878	10.3521	12.442	13.9048	14.8437	15.2957	15.24	14.6782	13.7963	12.8272	11.872	11.0277	10.4531	10.2912	10.6494
S2 T27	2	NLP	14	10	-26.1423	-27.5181	-28.9833	-30.5448	-31.9926	-33.0935	-33.8607	-34.3803	-34.6637	-34.7091	-34.5808	-34.4982	-34.5607	-34.5812	-34.3612	-33.8237	-32.9875	-31.9944	-30.8178	-29.2033	-27.033	-24.4822	-21.9004	-19.6106	-17.6914	-15.8731	-13.912	-11.779	-9.5106	-7.10872	-4.57902	-1.94364	0.74406	3.43838	6.13353	8.82711	11.4488	13.7963	15.5937	16.6102	16.7174	15.971	14.6687	13.2328	11.9607
S2 T28	2	NLP	14	10	-25.4159	-27.0808	-28.9	-30.4816	-31.5754	-32.0871	-32.1056	-31.774	-31.1233	-30.2969	-29.5723	-29.0113	-28.4547	-27.7991	-26.8898	-25.4649	-23.4457	-20.9425	-18.0851	-15.132	-12.4357	-10.0429	-7.75886	-5.42317	-2.9456	-0.26343	2.68052	5.80266	8.78992	11.3008	13.228	14.6697	15.7341	16.463	16.8542	16.8816	16.6041	16.126	15.4478	14.6102	13.7546	13.1003	12.841	13.027	13.5531
S2 T29	2	NLP	14	10	-27.5585	-29.1368	-30.6447	-31.9135	-32.8242	-33.3613	-33.5493	-33.3866	-32.9432	-32.3162	-31.5825	-30.8823	-30.3156	-29.784	-29.0691	-28.0181	-26.6246	-24.8757	-22.7511	-20.4135	-18.1462	-16.0614	-14.0358	-11.9092	-9.64943	-7.29799	-4.83378	-2.15672	0.82947	4.08149	7.37104	10.3698	12.8304	14.7173	16.119	17.1081	17.7123	17.9154	17.7036	17.1025	16.1882	15.0151	13.6527	12.281	11.0855
S2 T30	2	NLP	14	10	-24.8746	-26.325	-27.9718	-29.3957	-30.3055	-30.5978	-30.3832	-29.8866	-29.3125	-28.7631	-28.2174	-27.526	-26.4369	-24.8491	-22.9074	-20.6999	-18.059	-15.0462	-11.9893	-8.91823	-5.57318	-1.86043	2.07694	5.9208	9.4903	12.862	16.0087	18.738	20.8036	21.9907	22.3691	22.2032	21.8539	21.5824	21.5141	21.6416	21.8648	22.077	22.0504	21.7538	21.3748	21.0225	20.801	20.6972	20.5291
S3 T31	3	NLP	14	10	-27.1899	-28.6555	-30.1314	-31.4735	-32.5602	-33.323	-33.7691	-33.9855	-34.1075	-34.2704	-34.5523	-34.9339	-35.3235	-35.6138	-35.6908	-35.4183	-34.6715	-33.3905	-31.5984	-29.3815	-26.8691	-24.2377	-21.7179	-19.4983	-17.5897	-15.8615	-14.1812	-12.4443	-10.5424	-8.37525	-5.93841	-3.37418	-0.92087	1.19615	2.89869	4.27256	5.42517	6.37971	7.11959	7.66148	8.02579	8.21338	8.24197	8.1666	8.06305
S3 T32	3	NLP	14	10	-25.6398	-27.2163	-28.7781	-30.1695	-31.2597	-31.957	-32.2509	-32.2484	-32.1344	-32.0715	-32.1343	-32.3111	-32.5351	-32.7135	-32.7713	-32.6564	-32.2983	-31.6163	-30.5414	-29.0175	-27.011	-24.5481	-21.7359	-18.7836	-15.9511	-13.3472	-10.878	-8.44877	-6.05195	-3.68234	-1.32937	0.92452	2.93451	4.61821	5.9652	6.98035	7.66983	8.07777	8.29253	8.38405	8.36724	8.24463	8.07308	8.01156	8.32133
S3 T33	3	NLP	14	10	-26.8213	-28.0739	-29.4752	-30.9045	-32.2221	-33.311	-34.1104	-34.6486	-35.0097	-35.2932	-35.5609	-35.8142	-36.0205	-36.1114	-35.9642	-35.4493	-34.4798	-33.0144	-31.0756	-28.7811	-26.3609	-24.0698	-22.0237	-20.1348	-18.2443	-16.2518	-14.0942	-11.7343	-9.21192	-6.65623	-4.23873	-2.07766	-0.22766	1.30509	2.6754	4.26956	6.39669	8.7707	10.5203	10.9299	9.98452	8.19188	6.16668	4.43586	3.34467
S3 T34	3	NLP	14	10	-23.7214	-25.4608	-27.0846	-28.2608	-28.8396	-28.8755	-28.5927	-28.288	-28.173	-28.2492	-28.3392	-28.2254	-27.7938	-27.0313	-25.9048	-24.3087	-22.1438	-19.4291	-16.3191	-13.046	-9.83546	-6.75681	-3.68358	-0.43133	3.0147	6.43929	9.57656	12.2441	14.3643	15.9717	17.1664	18.0515	18.6672	18.9783	18.953	18.6739	18.2631	17.7823	17.1919	16.3657	15.2561	14.0156	12.9145	12.0717	11.3297
S3 T35	3	NLP	14	10	-24.6943	-25.8527	-27.1265	-28.367	-29.4271	-30.1823	-30.5552	-30.5577	-30.2943	-29.9138	-29.5528	-29.2827	-29.1051	-28.9675	-28.7906	-28.4953	-28.0207	-27.3456	-26.4846	-25.4601	-24.267	-22.8588	-21.1588	-19.0861	-16.6032	-13.7707	-10.7518	-7.7178	-4.74326	-1.85276	0.91852	3.5246	5.91715	8.07379	9.9925	11.6447	12.9597	13.861	14.3327	14.4439	14.3077	14.0658	13.8407	13.6781	13.6191
S3 T36	3	NLP	14	10	-25.093	-26.3227	-27.7516	-29.2559	-30.7006	-31.9684	-32.9658	-33.6286	-33.9431	-33.9365	-33.6667	-33.2143	-32.6464	-31.9811	-31.1803	-30.1773	-28.9089	-27.3293	-25.4358	-23.2894	-21.0126	-18.7382	-16.5387	-14.3937	-12.22	-9.91821	-7.38469	-4.52524	-1.3062	2.13227	5.4151	8.12178	10.0729	11.333	12.0214	12.2247	12.0321	11.5664	10.9534	10.2904	9.63398	9.04548	8.61902	8.43613	8.49143
S3 T37	3	NLP	14	10	-21.5662	-22.6104	-23.8619	-25.1961	-26.4677	-27.5463	-28.3387	-28.7919	-28.8949	-28.6839	-28.2429	-27.6933	-27.1629	-26.7451	-26.4655	-26.2896	-26.1528	-25.9785	-25.6835	-25.185	-24.411	-23.3107	-21.8583	-20.0393	-17.8444	-15.3039	-12.5213	-9.67094	-6.9394	-4.42831	-2.11805	0.04195	2.05065	3.88002	5.52382	6.99632	8.29756	9.39433	10.2404	10.8058	11.0899	11.1192	10.9397	10.6064	10.1761
S3 T38	3	NLP	14	10	-24.5066	-25.5905	-26.9679	-28.4883	-29.9785	-31.2745	-32.2435	-32.8104	-32.982	-32.8392	-32.5105	-32.1109	-31.6871	-31.21	-30.5961	-29.7256	-28.4718	-26.7489	-24.5258	-21.8316	-18.7822	-15.6017	-12.5704	-9.84989	-7.36278	-4.91306	-2.3663	0.28277	2.93161	5.44346	7.6963	9.59104	11.0557	12.0297	12.4754	12.4283	12.0177	11.4128	10.7826	10.2972	10.0571	10.0745	10.3281	10.7884	11.4035
S3 T39	3	NLP	14	10	-22.9543	-23.6392	-24.6879	-26.0285	-27.5231	-29.0071	-30.3221	-31.3253	-31.8971	-31.9708	-31.5666	-30.7934	-29.7987	-28.7124	-27.6198	-26.5544	-25.5008	-24.4085	-23.2117	-21.8376	-20.222	-18.3308	-16.1935	-13.9048	-11.5753	-9.2648	-6.94882	-4.56719	-2.09062	0.47458	3.10039	5.72313	8.25199	10.5975	12.6756	14.3974	15.6732	16.4212	16.5756	16.1116	15.0903	13.6884	12.1772	10.8654	10.0571
S3 T40	3	NLP	14	10	-27.5427	-28.587	-29.6739	-30.6759	-31.4801	-32.0043	-32.2072	-32.0983	-31.7262	-31.1647	-30.5014	-29.8127	-29.1195	-28.3895	-27.5737	-26.6261	-25.4987	-24.1529	-22.5812	-20.8078	-18.8831	-16.8768	-14.854	-12.8425	-10.8161	-8.70957	-6.46572	-4.06941	-1.58033	0.8586	3.10054	5.09366	6.87828	8.48076	9.88354	11.0869	12.1322	13.0698	13.9205	14.6612	15.2551	15.6875	15.9511	16.0506	16.0401
S3 T41	3	NLP	14	10	-25.9874	-27.202	-28.5753	-29.9702	-31.2413	-32.2629	-32.9519	-33.2734	-33.2387	-32.9094	-32.3717	-31.7024	-30.962	-30.1674	-29.2671	-28.1503	-26.7161	-24.9329	-22.8271	-20.4753	-18.0137	-15.6019	-13.3294	-11.1464	-8.90738	-6.48045	-3.79563	-0.86882	2.16716	5.11129	7.78524	10.074	11.9037	13.227	14.0269	14.307	14.1	13.4808	12.5567	11.4855	10.4619	9.63897	9.10744	8.88786	8.93004
S3 T42	3	NLP	14	10	-25.7606	-26.9807	-28.2625	-29.5025	-30.6155	-31.5455	-32.2668	-32.7836	-33.1236	-33.3312	-33.4634	-33.5712	-33.6733	-33.7491	-33.7514	-33.6102	-33.2366	-32.5498	-31.4919	-30.0266	-28.149	-25.916	-23.4621	-20.9871	-18.6968	-16.703	-14.9628	-13.3339	-11.6731	-9.86583	-7.81078	-5.43527	-2.75864	0.03941	2.64327	4.77064	6.34975	7.50711	8.39808	9.10824	9.68345	10.1671	10.5929	10.9696	11.2874
S3 T43	3	NLP	14	10	-25.4357	-26.8538	-28.2607	-29.5476	-30.6262	-31.4499	-32.0225	-32.3778	-32.5608	-32.63	-32.6365	-32.6033	-32.5288	-32.3858	-32.126	-31.6914	-31.0182	-30.0465	-28.7335	-27.0648	-25.0692	-22.8294	-20.4732	-18.1348	-15.9223	-13.8888	-12.0094	-10.1947	-8.33798	-6.35602	-4.21762	-1.96409	0.31067	2.50757	4.55603	6.41166	8.04189	9.41751	10.5062	11.2845	11.763	11.9978	12.0664	12.053	12.0497
S3 T44	3	NLP	14	10	-26.5654	-28.6808	-30.7784	-32.4977	-33.6166	-34.1387	-34.2444	-34.2185	-34.2072	-34.1672	-33.9374	-33.3719	-32.3926	-30.9974	-29.2557	-27.1292	-24.5712	-21.7375	-18.9606	-16.3538	-13.7746	-11.1549	-8.47749	-5.65279	-2.66436	0.32335	3.11043	5.51597	7.38037	8.63164	9.30762	9.56186	9.6729	9.76763	9.79351	9.72258	9.66297	9.88852	10.5938	11.5547	12.2776	12.6467	12.7722	12.5865	11.9185
S3 T45	3	NLP	14	10	-25.5934	-26.4953	-27.6662	-28.9765	-30.2726	-31.4009	-32.2167	-32.6205	-32.5849	-32.1563	-31.4594	-30.6687	-29.9319	-29.2855	-28.6267	-27.7751	-26.5819	-24.9776	-22.9732	-20.6551	-18.1841	-15.7723	-13.5665	-11.5234	-9.46322	-7.24121	-4.82059	-2.2452	0.42787	3.17116	5.95907	8.72757	11.3447	13.6325	15.4407	16.6902	17.3335	17.3093	16.5964	15.3281	13.7962	12.3046	11.0492	10.1764	9.79368
S1 T1	1	NLP	16	7	-42.4	-43.0718	-43.7184	-44.3552	-45.0169	-45.7332	-46.5151	-47.3492	-48.2023	-49.0346	-49.8147	-50.5199	-51.1174	-51.5502	-51.7377	-51.5927	-51.0563	-50.1265	-48.8406	-47.2257	-45.2699	-42.9379	-40.2256	-37.232	-34.2041	-31.4785	-29.2742	-27.4918	-25.7988	-23.934	-21.8445	-19.6045	-17.3441	-15.2094	-13.3186	-11.7693	-10.629	-9.86547	-9.36461	-9.03409	-8.82887	-8.69402	-8.5306	-8.26218	-7.88949
S1 T2	1	NLP	16	7	-44.8503	-45.644	-46.4766	-47.3614	-48.3125	-49.3356	-50.4249	-51.5603	-52.7028	-53.7985	-54.7879	-55.616	-56.2377	-56.612	-56.6853	-56.3816	-55.6169	-54.3315	-52.5161	-50.2146	-47.5068	-44.5052	-41.3759	-38.3501	-35.6731	-33.4778	-31.6866	-30.0668	-28.4049	-26.6261	-24.7731	-22.9102	-21.0739	-19.289	-17.5967	-16.0703	-14.819	-13.9417	-13.4362	-13.2152	-13.192	-13.2917	-13.406	-13.3839	-13.1029
S1 T3	1	NLP	16	7	-38.2395	-38.6446	-39.0858	-39.5802	-40.1504	-40.8224	-41.6247	-42.5677	-43.6171	-44.7094	-45.787	-46.8079	-47.752	-48.6291	-49.4712	-50.2986	-51.0896	-51.7835	-52.3065	-52.5929	-52.5986	-52.2951	-51.6534	-50.6471	-49.259	-47.4811	-45.3368	-42.9115	-40.3628	-37.9048	-35.7471	-33.9914	-32.5647	-31.2811	-29.9676	-28.541	-27.0061	-25.4044	-23.7692	-22.1303	-20.5397	-19.0715	-17.8337	-16.9142	-16.2853
S1 T4	1	NLP	16	7	-42.9281	-43.4394	-43.9832	-44.5678	-45.2015	-45.887	-46.6192	-47.3897	-48.1952	-49.0392	-49.9282	-50.8642	-51.8351	-52.7994	-53.6821	-54.3906	-54.8434	-54.9895	-54.802	-54.2473	-53.2661	-51.8049	-49.8581	-47.4829	-44.8033	-42.0039	-39.292	-36.8327	-34.6892	-32.8128	-31.0734	-29.3253	-27.5021	-25.6397	-23.8228	-22.1118	-20.5006	-18.9431	-17.4285	-16.0377	-14.9052	-14.0986	-13.5956	-13.3375	-13.2325
S1 T5	1	NLP	16	6	-34.9027	-35.0867	-35.3426	-35.669	-36.0638	-36.526	-37.0564	-37.6645	-38.3704	-39.1983	-40.1583	-41.2348	-42.397	-43.6099	-44.8419	-46.0688	-47.2664	-48.4094	-49.4782	-50.4599	-51.3383	-52.0739	-52.601	-52.8588	-52.8219	-52.4978	-51.8942	-50.9909	-49.745	-48.1315	-46.1904	-44.0254	-41.7567	-39.4878	-37.3052	-35.2728	-33.4222	-31.7528	-30.2269	-28.776	-27.3268	-25.8191	-24.1966	-22.4088	-20.4693
S1 T6	1	NLP	16	7	-39.5574	-40.3408	-41.0436	-41.6626	-42.1942	-42.6378	-43.0017	-43.3075	-43.5966	-43.9136	-44.2765	-44.668	-45.0444	-45.3555	-45.5593	-45.6195	-45.5084	-45.19	-44.5737	-43.5149	-41.8798	-39.6485	-36.9698	-34.1452	-31.5511	-29.4453	-27.7551	-26.1594	-24.4216	-22.5426	-20.6657	-18.9605	-17.5258	-16.3597	-15.4022	-14.6158	-14.0391	-13.6852	-13.4159	-13.0405	-12.4733	-11.735	-10.8925	-10.013	-9.12585
S1 T7	1	NLP	16	7	-41.1968	-42.4063	-43.6776	-44.918	-46.0427	-47.0019	-47.7895	-48.4354	-48.9866	-49.4865	-49.9534	-50.3678	-50.6741	-50.7914	-50.6422	-50.1889	-49.4313	-48.3616	-46.95	-45.171	-43.0444	-40.6756	-38.2805	-36.13	-34.3997	-33.0472	-31.8446	-30.5292	-28.948	-27.0969	-25.0606	-22.9354	-20.805	-18.7504	-16.8798	-15.3009	-14.0925	-13.3279	-12.9983	-12.9606	-13.0271	-13.0323	-12.8418	-12.3726	-11.6187
S1 T8	1	NLP	16	7	-40.5374	-41.4289	-42.3297	-43.2163	-44.0493	-44.7983	-45.4611	-46.063	-46.6428	-47.2291	-47.8175	-48.3691	-48.835	-49.1664	-49.3033	-49.1823	-48.7477	-47.936	-46.6821	-44.9568	-42.7897	-40.2841	-37.6236	-35.046	-32.7781	-30.9235	-29.3956	-27.9963	-26.5726	-25.1052	-23.6752	-22.3547	-21.1376	-19.9789	-18.8623	-17.7869	-16.7464	-15.7934	-15.0262	-14.4407	-13.9308	-13.4132	-12.825	-12.1134	-11.2746
S1 T9	1	NLP	16	7	-41.5509	-42.4159	-43.2445	-44.0373	-44.7942	-45.5162	-46.1996	-46.8338	-47.4028	-47.8915	-48.2937	-48.6129	-48.8535	-49.0068	-49.0448	-48.9293	-48.6257	-48.1071	-47.3536	-46.3482	-45.0617	-43.4517	-41.5019	-39.281	-36.9796	-34.8632	-33.1343	-31.7973	-30.6508	-29.4479	-28.0569	-26.4842	-24.7901	-23.0246	-21.2356	-19.4965	-17.9027	-16.5576	-15.5527	-14.8959	-14.5013	-14.2584	-14.0518	-13.7697	-13.3483
S1 T10	1	NLP	16	7	-44.9057	-46.0204	-47.0518	-47.9432	-48.6685	-49.2282	-49.641	-49.9435	-50.1823	-50.4021	-50.6368	-50.8999	-51.1791	-51.4404	-51.6317	-51.6805	-51.4974	-50.9901	-50.0853	-48.7405	-46.9459	-44.7351	-42.2117	-39.5633	-37.0348	-34.8332	-33.0113	-31.4474	-29.946	-28.372	-26.7123	-25.0221	-23.3498	-21.7128	-20.1123	-18.5726	-17.1501	-15.8584	-14.6385	-13.4777	-12.4739	-11.6881	-11.074	-10.6127	-10.2995
S1 T11	1	NLP	16	7	-42.0952	-43.006	-43.8252	-44.5556	-45.206	-45.8009	-46.3764	-46.9681	-47.598	-48.2657	-48.947	-49.6043	-50.1965	-50.6814	-51.016	-51.1614	-51.0766	-50.709	-49.9936	-48.857	-47.227	-45.0728	-42.4839	-39.7131	-37.1107	-34.9614	-33.2968	-31.8823	-30.432	-28.8084	-27.027	-25.1631	-23.2623	-21.3225	-19.3652	-17.4826	-15.8127	-14.4347	-13.2761	-12.1999	-11.144	-10.1112	-9.14037	-8.34876	-7.86803
S1 T12	1	NLP	16	7	-41.3872	-42.2819	-43.1646	-44.0408	-44.917	-45.7978	-46.6828	-47.5662	-48.4378	-49.281	-50.0719	-50.7788	-51.3591	-51.7645	-51.9442	-51.8452	-51.423	-50.6588	-49.5706	-48.2115	-46.6505	-44.9609	-43.2171	-41.4696	-39.7294	-37.9939	-36.2825	-34.631	-33.0414	-31.4592	-29.8203	-28.1037	-26.3565	-24.6621	-23.0701	-21.5628	-20.0823	-18.5864	-17.0987	-15.7032	-14.441	-13.2435	-12.0194	-10.7843	-9.67474
S1 T13	1	NLP	16	7	-45.4124	-46.1951	-47.0227	-47.8747	-48.6717	-49.3302	-49.8024	-50.0754	-50.1547	-50.0632	-49.85	-49.5861	-49.3383	-49.1437	-49.001	-48.8827	-48.764	-48.6347	-48.4587	-48.1125	-47.3885	-46.0744	-44.0534	-41.382	-38.31	-35.2323	-32.5204	-30.3131	-28.4877	-26.8187	-25.1303	-23.3643	-21.5602	-19.8219	-18.2926	-17.0753	-16.155	-15.4404	-14.8751	-14.4937	-14.339	-14.3568	-14.4137	-14.4062	-14.3554
S1 T14	1	NLP	16	7	-43.8294	-44.8247	-45.8084	-46.744	-47.6034	-48.3764	-49.0705	-49.7122	-50.3422	-50.9953	-51.6758	-52.3542	-52.976	-53.477	-53.8007	-53.9059	-53.7712	-53.3809	-52.6972	-51.6637	-50.2474	-48.4773	-46.4525	-44.3049	-42.1491	-40.0669	-38.1061	-36.2918	-34.6314	-33.0803	-31.5445	-29.9446	-28.2787	-26.6117	-25.0007	-23.4606	-21.9658	-20.4587	-18.9179	-17.4012	-15.9792	-14.6477	-13.3655	-12.1784	-11.2121
S1 T15	1	NLP	16	7	-45.978	-46.551	-47.1365	-47.7561	-48.3661	-48.8865	-49.2431	-49.3965	-49.3488	-49.1344	-48.8051	-48.4205	-48.0421	-47.7214	-47.4899	-47.3535	-47.2887	-47.2428	-47.139	-46.8945	-46.4408	-45.7217	-44.668	-43.176	-41.1549	-38.6048	-35.6306	-32.4418	-29.3553	-26.6781	-24.4969	-22.6405	-20.8936	-19.1683	-17.4815	-15.8928	-14.4739	-13.2813	-12.3625	-11.7654	-11.4889	-11.4577	-11.5705	-11.7143	-11.7987
S2 T16	2	NLP	16	7	-37.3178	-38.482	-39.6351	-40.7228	-41.7111	-42.5969	-43.4017	-44.1688	-44.945	-45.754	-46.5914	-47.43	-48.2233	-48.9096	-49.4294	-49.7474	-49.8468	-49.7107	-49.3076	-48.5828	-47.4652	-45.8957	-43.8695	-41.4843	-38.9548	-36.5349	-34.3595	-32.3674	-30.3836	-28.3037	-26.2104	-24.2929	-22.6597	-21.2739	-20.0639	-19.0228	-18.1798	-17.527	-16.9828	-16.4291	-15.8112	-15.1771	-14.6066	-14.1466	-13.7662
S2 T17	2	NLP	16	7	-39.2116	-40.4288	-41.627	-42.7246	-43.6436	-44.335	-44.7856	-45.0201	-45.0941	-45.0895	-45.09	-45.1425	-45.2334	-45.2986	-45.2555	-45.0406	-44.632	-44.0394	-43.2684	-42.3034	-41.1378	-39.8063	-38.3768	-36.9202	-35.4798	-34.0697	-32.6505	-31.1327	-29.4551	-27.6379	-25.7722	-23.9762	-22.3511	-20.9649	-19.8593	-19.0449	-18.474	-18.0587	-17.7505	-17.5648	-17.5092	-17.5343	-17.5514	-17.4668	-17.2164
S2 T18	2	NLP	16	7	-42.1341	-43.344	-44.5362	-45.6071	-46.4851	-47.1422	-47.5883	-47.8739	-48.0705	-48.2368	-48.3979	-48.5419	-48.6275	-48.6028	-48.4454	-48.166	-47.7582	-47.2084	-46.499	-45.5946	-44.4631	-43.0891	-41.495	-39.7865	-38.1172	-36.5929	-35.2017	-33.8235	-32.3125	-30.6187	-28.8201	-27.0473	-25.4032	-23.9323	-22.6435	-21.5362	-20.5983	-19.8032	-19.0977	-18.4332	-17.8104	-17.2742	-16.8867	-16.6791	-16.5937
S2 T19	2	NLP	16	7	-41.4095	-42.331	-43.4017	-44.513	-45.5097	-46.2728	-46.7238	-46.8343	-46.6643	-46.3432	-45.9956	-45.6939	-45.479	-45.3833	-45.4081	-45.498	-45.5403	-45.4102	-45.0316	-44.3876	-43.4879	-42.3111	-40.7864	-38.8679	-36.5723	-33.9937	-31.3288	-28.8382	-26.6906	-24.8446	-23.1337	-21.4578	-19.8653	-18.4823	-17.4099	-16.6864	-16.2955	-16.1842	-16.2673	-16.4424	-16.6483	-16.8853	-17.1494	-17.4053	-17.6045
S2 T20	2	NLP	16	7	-39.8862	-40.7924	-41.7882	-42.7778	-43.6428	-44.3142	-44.7792	-45.0509	-45.1962	-45.3215	-45.509	-45.7912	-46.1295	-46.4625	-46.7442	-46.9466	-47.0514	-47.0348	-46.8708	-46.5353	-46.0195	-45.3291	-44.4219	-43.2269	-41.7054	-39.8556	-37.7523	-35.5604	-33.5222	-31.8106	-30.3541	-28.9227	-27.3538	-25.6611	-23.964	-22.3727	-20.9429	-19.6865	-18.5904	-17.6436	-16.8283	-16.0745	-15.3148	-14.6073	-14.1075
S2 T21	2	NLP	16	7	-36.4918	-37.7722	-39.0507	-40.2672	-41.3692	-42.3057	-43.0534	-43.6338	-44.1057	-44.5256	-44.9105	-45.2575	-45.5498	-45.7472	-45.8028	-45.6865	-45.3787	-44.8496	-44.0624	-42.9922	-41.6528	-40.111	-38.4631	-36.7851	-35.0888	-33.3435	-31.5475	-29.7575	-28.0632	-26.5157	-25.0802	-23.6875	-22.3099	-20.9749	-19.7325	-18.6214	-17.6495	-16.8041	-16.0853	-15.5132	-15.0899	-14.7541	-14.4033	-13.989	-13.4895
S2 T22	2	NLP	16	7	-36.7672	-38.12	-39.6657	-41.2563	-42.7149	-43.9324	-44.8808	-45.5928	-46.132	-46.5687	-46.9617	-47.3399	-47.692	-47.978	-48.1551	-48.1977	-48.0993	-47.8531	-47.4255	-46.7659	-45.8245	-44.5698	-43.0109	-41.1958	-39.1869	-37.0318	-34.7726	-32.4775	-30.2498	-28.213	-26.4532	-24.9529	-23.6224	-22.4057	-21.3128	-20.3795	-19.6446	-19.1285	-18.8113	-18.6552	-18.6393	-18.751	-18.9545	-19.2113	-19.4827
S2 T23	2	NLP	16	7	-41.2324	-42.2907	-43.4265	-44.5756	-45.6407	-46.5211	-47.1579	-47.5555	-47.7711	-47.8901	-48.0029	-48.1725	-48.4179	-48.7257	-49.0252	-49.2073	-49.2057	-48.9746	-48.4442	-47.4895	-46.016	-44.0567	-41.7548	-39.3363	-37.083	-35.2532	-33.8837	-32.7415	-31.5114	-30.0106	-28.2754	-26.4741	-24.7988	-23.3771	-22.2202	-21.254	-20.4148	-19.6933	-19.0949	-18.6063	-18.208	-17.8727	-17.5821	-17.3403	-17.1307
S2 T24	2	NLP	16	7	-39.0114	-40.3468	-41.6839	-42.9163	-43.9464	-44.6843	-45.1135	-45.3018	-45.3494	-45.3448	-45.3441	-45.3643	-45.3877	-45.3885	-45.353	-45.2646	-45.0912	-44.7737	-44.2286	-43.3683	-42.125	-40.4805	-38.5028	-36.3466	-34.2017	-32.2436	-30.5566	-29.0718	-27.6042	-26.0136	-24.3427	-22.7664	-21.4137	-20.2789	-19.2874	-18.3969	-17.6217	-16.9973	-16.5233	-16.1349	-15.7413	-15.3099	-14.9042	-14.6077	-14.4662
S2 T25	2	NLP	16	7	-41.7637	-43.0401	-44.3039	-45.4152	-46.2943	-46.9056	-47.2401	-47.3324	-47.2779	-47.1996	-47.1455	-47.0702	-46.9425	-46.7614	-46.5097	-46.144	-45.6094	-44.8657	-43.9048	-42.7424	-41.4195	-40.0059	-38.5667	-37.1137	-35.5732	-33.8593	-31.981	-30.0272	-28.1054	-26.273	-24.5212	-22.8289	-21.2229	-19.7687	-18.5113	-17.4551	-16.5926	-15.9204	-15.426	-15.0819	-14.8685	-14.7884	-14.8412	-15.0037	-15.2482
S2 T26	2	NLP	16	7	-40.5754	-41.5713	-42.6309	-43.6652	-44.566	-45.2459	-45.6764	-45.8931	-45.9745	-45.9964	-45.9713	-45.8678	-45.6679	-45.3734	-44.977	-44.4511	-43.7533	-42.8215	-41.5898	-40.042	-38.2704	-36.4569	-34.7998	-33.4435	-32.3876	-31.4347	-30.3185	-28.8906	-27.1731	-25.3068	-23.4607	-21.7502	-20.2285	-18.9208	-17.8473	-17.0164	-16.4278	-16.0819	-15.9581	-16.0019	-16.1406	-16.2929	-16.3639	-16.2367	-15.804
S2 T27	2	NLP	16	7	-40.334	-41.2463	-42.228	-43.2206	-44.1308	-44.8978	-45.5079	-45.9757	-46.3336	-46.6243	-46.8864	-47.1351	-47.3616	-47.5518	-47.6796	-47.698	-47.5386	-47.1131	-46.3391	-45.1724	-43.6197	-41.7436	-39.6839	-37.6474	-35.855	-34.4494	-33.4013	-32.5059	-31.4942	-30.198	-28.6403	-27.0031	-25.5201	-24.3354	-23.433	-22.7124	-22.1101	-21.6233	-21.2589	-21.0009	-20.8566	-20.878	-21.0843	-21.4153	-21.7605
S2 T28	2	NLP	16	7	-37.745	-39.3827	-41.1277	-42.7575	-44.0903	-45.0612	-45.7048	-46.1146	-46.404	-46.6791	-47.017	-47.3784	-47.6507	-47.7827	-47.7918	-47.6463	-47.2284	-46.4008	-45.0675	-43.241	-41.0691	-38.7694	-36.5239	-34.428	-32.4817	-30.5926	-28.6744	-26.7282	-24.7829	-22.873	-21.0873	-19.5285	-18.2399	-17.2099	-16.4121	-15.8277	-15.4408	-15.2069	-15.0608	-14.9844	-14.9991	-15.0975	-15.2347	-15.3464	-15.3697
S2 T29	2	NLP	16	7	-42.5682	-43.7606	-45.0503	-46.3248	-47.439	-48.2702	-48.7645	-48.9548	-48.9344	-48.78	-48.5318	-48.2142	-47.8317	-47.3677	-46.8026	-46.14	-45.4103	-44.6342	-43.7853	-42.7954	-41.58	-40.0673	-38.248	-36.2009	-34.0511	-31.9106	-29.8653	-27.9556	-26.136	-24.3231	-22.4921	-20.683	-18.9541	-17.3627	-15.9707	-14.8339	-13.9714	-13.3615	-12.9653	-12.7461	-12.685	-12.7885	-13.0743	-13.5476	-14.1749
S2 T30	2	NLP	16	7	-39.2097	-40.0636	-41.1034	-42.2926	-43.5071	-44.5646	-45.3032	-45.6497	-45.6035	-45.2348	-44.6737	-44.0465	-43.4704	-43.0474	-42.8194	-42.7193	-42.5915	-42.2648	-41.5707	-40.372	-38.6012	-36.2782	-33.4923	-30.4264	-27.4258	-24.8651	-22.8146	-20.9712	-19.0013	-16.8227	-14.5843	-12.5325	-10.8795	-9.68419	-8.86546	-8.33736	-8.06862	-8.05533	-8.27867	-8.70006	-9.29525	-10.0478	-10.9144	-11.8159	-12.6628
S3 T31	3	NLP	16	7	-40.8684	-41.9292	-43.1167	-44.3732	-45.5737	-46.6232	-47.4827	-48.1345	-48.5815	-48.8653	-49.0416	-49.1478	-49.1779	-49.0725	-48.7486	-48.1392	-47.1949	-45.8529	-44.0386	-41.7308	-39.0199	-36.1223	-33.3331	-30.8817	-28.7551	-26.7297	-24.5927	-22.2717	-19.8654	-17.5847	-15.5732	-13.7773	-12.0397	-10.3041	-8.68374	-7.33403	-6.2657	-5.33849	-4.4044	-3.39224	-2.31704	-1.28667	-0.47177	-0.05863	-0.11857
S3 T32	3	NLP	16	7	-41.9015	-43.0574	-44.2522	-45.4677	-46.663	-47.78	-48.7707	-49.6332	-50.3937	-51.0706	-51.6768	-52.2171	-52.6588	-52.9235	-52.9233	-52.595	-51.9131	-50.8757	-49.4659	-47.6319	-45.3268	-42.5583	-39.4228	-36.1628	-33.1286	-30.5812	-28.4583	-26.3907	-24.0721	-21.5602	-19.1736	-17.1177	-15.2953	-13.5313	-11.7764	-10.0874	-8.56112	-7.26906	-6.21476	-5.36341	-4.70984	-4.30583	-4.1754	-4.25854	-4.45407
S3 T33	3	NLP	16	7	-38.8269	-40.0151	-41.3747	-42.8476	-44.316	-45.6629	-46.8112	-47.7304	-48.4306	-48.963	-49.3964	-49.7749	-50.0835	-50.2615	-50.2411	-49.9725	-49.4195	-48.5442	-47.2922	-45.5804	-43.3394	-40.626	-37.7053	-34.9836	-32.7936	-31.1727	-29.8095	-28.2649	-26.3243	-24.1238	-21.9706	-20.1043	-18.549	-17.1528	-15.7526	-14.3022	-12.8746	-11.5526	-10.3474	-9.22467	-8.21133	-7.42474	-6.93781	-6.67847	-6.50247
S3 T34	3	NLP	16	7	-39.4292	-40.4332	-41.4698	-42.5776	-43.745	-44.9044	-45.9539	-46.8044	-47.4171	-47.8077	-48.0138	-48.0748	-48.0406	-47.9532	-47.8183	-47.6066	-47.2682	-46.7404	-45.95	-44.8057	-43.2155	-41.1203	-38.541	-35.6455	-32.7503	-30.2182	-28.2496	-26.6865	-25.1186	-23.188	-20.8342	-18.3325	-16.0373	-14.0918	-12.4144	-10.8824	-9.47124	-8.23346	-7.21255	-6.3914	-5.68879	-5.03665	-4.4579	-4.03961	-3.8517
S3 T35	3	NLP	16	7	-42.346	-42.9896	-43.6128	-44.2525	-44.8776	-45.4464	-45.9447	-46.3791	-46.743	-47.0136	-47.1816	-47.2492	-47.2124	-47.0659	-46.8162	-46.4686	-45.9965	-45.3358	-44.4	-43.096	-41.3518	-39.1454	-36.5765	-33.9546	-31.7063	-30.0758	-28.9092	-27.7806	-26.34	-24.5113	-22.4668	-20.4715	-18.6932	-17.1161	-15.6105	-14.0748	-12.5021	-10.9436	-9.45996	-8.10308	-6.90864	-5.89031	-5.06433	-4.46132	-4.09292
S3 T36	3	NLP	16	7	-36.8851	-37.8188	-38.973	-40.3343	-41.7938	-43.1899	-44.3616	-45.1932	-45.654	-45.7954	-45.709	-45.455	-45.069	-44.6155	-44.161	-43.7118	-43.2036	-42.5372	-41.6138	-40.3284	-38.5462	-36.1591	-33.2287	-30.0877	-27.2283	-24.9748	-23.2099	-21.4969	-19.5098	-17.2552	-14.9906	-13.0052	-11.376	-9.95338	-8.59746	-7.32867	-6.25976	-5.48298	-5.01695	-4.8179	-4.80999	-4.89915	-4.96246	-4.85628	-4.5083
S3 T37	3	NLP	16	7	-39.8828	-40.7834	-41.5964	-42.3635	-43.0774	-43.7127	-44.2708	-44.7707	-45.2304	-45.6622	-46.072	-46.4227	-46.6457	-46.6998	-46.5737	-46.2783	-45.8291	-45.2217	-44.4189	-43.3465	-41.8935	-39.9218	-37.3683	-34.3555	-31.1791	-28.2173	-25.7183	-23.5968	-21.5371	-19.2858	-16.8546	-14.4546	-12.2648	-10.3038	-8.53125	-6.97774	-5.71527	-4.7872	-4.1835	-3.84532	-3.69817	-3.68391	-3.77152	-3.96276	-4.23549
S3 T38	3	NLP	16	7	-37.389	-38.3985	-39.405	-40.4043	-41.3366	-42.136	-42.77	-43.2386	-43.5641	-43.7967	-43.9988	-44.2172	-44.4681	-44.7207	-44.8865	-44.8594	-44.5797	-44.0363	-43.237	-42.1762	-40.826	-39.1385	-37.0568	-34.6086	-31.994	-29.5503	-27.5465	-25.9199	-24.3059	-22.3846	-20.1123	-17.6919	-15.3901	-13.3086	-11.3405	-9.3782	-7.48497	-5.80503	-4.41763	-3.30307	-2.3987	-1.66837	-1.143	-0.88047	-0.84262
S3 T39	3	NLP	16	7	-44.0137	-44.8832	-46.0438	-47.4508	-48.935	-50.2907	-51.3637	-52.0673	-52.3648	-52.2772	-51.8851	-51.2963	-50.6146	-49.9248	-49.274	-48.642	-47.9361	-47.008	-45.6951	-43.8857	-41.5497	-38.7188	-35.5143	-32.2244	-29.2069	-26.6189	-24.3163	-22.0075	-19.5315	-17.0056	-14.655	-12.5582	-10.6716	-8.97057	-7.48054	-6.24041	-5.24142	-4.44471	-3.83131	-3.42116	-3.24568	-3.29503	-3.49264	-3.72141	-3.89709
S3 T40	3	NLP	16	7	-39.4326	-39.9921	-40.6199	-41.4284	-42.4708	-43.6843	-44.8546	-45.6739	-45.9406	-45.6695	-44.975	-43.9594	-42.7269	-41.3969	-40.068	-38.7945	-37.5859	-36.4003	-35.1551	-33.7589	-32.127	-30.1956	-27.9387	-25.3807	-22.6117	-19.7798	-17.0475	-14.5086	-12.1636	-9.95721	-7.82495	-5.75606	-3.82061	-2.13268	-0.79412	0.15384	0.73063	0.97934	0.94335	0.66131	0.18006	-0.42538	-1.04016	-1.53825	-1.85063
S3 T41	3	NLP	16	7	-38.2156	-39.2814	-40.5388	-41.9991	-43.603	-45.2168	-46.6192	-47.614	-48.1118	-48.0918	-47.6237	-46.8027	-45.6803	-44.3352	-42.9111	-41.578	-40.4516	-39.5595	-38.7959	-37.911	-36.6261	-34.7667	-32.3414	-29.5691	-26.777	-24.2489	-22.0933	-20.1455	-18.1611	-16.0864	-14.0631	-12.2143	-10.5536	-9.05579	-7.72402	-6.58353	-5.64521	-4.9102	-4.39187	-4.09484	-4.00625	-4.03854	-3.97753	-3.67653	-3.16962
S3 T42	3	NLP	16	7	-40.5417	-40.9237	-41.4854	-42.3314	-43.4289	-44.5921	-45.6183	-46.4405	-47.0691	-47.4579	-47.5311	-47.3091	-46.9053	-46.4201	-45.9036	-45.3902	-44.8875	-44.3827	-43.8363	-43.1155	-42.0564	-40.5675	-38.6183	-36.2569	-33.6435	-31.0323	-28.6969	-26.7707	-25.1053	-23.422	-21.6294	-19.8284	-18.1064	-16.4927	-14.9744	-13.529	-12.1471	-10.8356	-9.62541	-8.55186	-7.63079	-6.87577	-6.30768	-5.9206	-5.66558
S3 T43	3	NLP	16	7	-34.9473	-36.1134	-37.4954	-38.9927	-40.496	-41.8838	-42.9927	-43.6867	-43.9321	-43.7782	-43.3151	-42.6527	-41.9251	-41.2563	-40.7248	-40.324	-39.9644	-39.5067	-38.8176	-37.8254	-36.4794	-34.6922	-32.3871	-29.7229	-27.1538	-25.0952	-23.5795	-22.2937	-20.9209	-19.3206	-17.5303	-15.6973	-13.9176	-12.2074	-10.5904	-9.09549	-7.75166	-6.59919	-5.68368	-5.04568	-4.68976	-4.58014	-4.66652	-4.87475	-5.07225
S3 T44	3	NLP	16	7	-41.0391	-42.0758	-43.4059	-44.9572	-46.5244	-47.9188	-48.9996	-49.6786	-49.9428	-49.8276	-49.3848	-48.7142	-47.9192	-47.0451	-46.1191	-45.1939	-44.3252	-43.4739	-42.504	-41.2227	-39.4397	-37.1167	-34.4156	-31.6448	-29.1534	-27.1085	-25.3862	-23.6831	-21.7658	-19.6553	-17.5147	-15.4774	-13.5983	-11.8602	-10.2404	-8.7522	-7.42916	-6.29307	-5.34072	-4.56314	-3.9774	-3.62448	-3.51456	-3.5966	-3.76817
S3 T45	3	NLP	16	7	-40.795	-41.5204	-42.6228	-44.057	-45.6606	-47.2128	-48.4498	-49.1323	-49.1485	-48.4974	-47.2731	-45.6561	-43.8364	-41.9841	-40.2595	-38.7698	-37.5161	-36.3697	-35.1083	-33.5058	-31.4119	-28.8165	-25.9402	-23.1796	-20.8132	-18.8351	-17.0265	-15.1347	-13.0727	-10.9499	-8.93339	-7.14476	-5.60793	-4.2786	-3.14233	-2.25564	-1.65553	-1.30252	-1.13503	-1.12337	-1.2246	-1.31428	-1.25611	-0.99263	-0.51469
[truncated: 855 more columns]

## Sheet: raw_bar path data
Session and trial #	Session	Group	Participant	FxD	RxD
S1 T1	1	LP	1	0.22622	-0.06844
S1 T2	1	LP	1	0.20067	-0.08305
S1 T3	1	LP	1	0.23123	-0.12144
S1 T4	1	LP	1	0.19743	-0.07021
S1 T5	1	LP	1	0.17795	-0.12675
S1 T6	1	LP	1	0.18924	-0.03343
S1 T7	1	LP	1	0.12745	-0.05148
S1 T8	1	LP	1	0.15573	-0.09713
S1 T9	1	LP	1	0.14432	-0.13196
S1 T10	1	LP	1	0.16032	-0.06245
S1 T11	1	LP	1	0.16544	-0.02041
S1 T12	1	LP	1	0.16549	-0.06528
S1 T13	1	LP	1	0.11605	-0.11058
S1 T14	1	LP	1	0.17098	-0.03578
S1 T15	1	LP	1	0.15756	-0.04984
S3 T1	3	LP	1	0.18364	0.08158
S3 T2	3	LP	1	0.14351	0.03844
S3 T3	3	LP	1	0.13005	0.02773
S3 T4	3	LP	1	0.16588	0.0758
S3 T5	3	LP	1	0.16285	0.13215
S3 T6	3	LP	1	0.17406	0.06828
S3 T7	3	LP	1	0.12014	0.01087
S3 T8	3	LP	1	0.11153	0.03119
S3 T9	3	LP	1	0.16057	0.0637
S3 T10	3	LP	1	0.07757	0.00264
S3 T11	3	LP	1	0.15376	0.09924
S3 T12	3	LP	1	0.08359	0.00803
S3 T13	3	LP	1	0.13183	0.0848
S3 T14	3	LP	1	0.09313	-0.04853
S3 T15	3	LP	1	0.13554	0.00232
S1 T1	1	LP	2	0.12908	0.03606
S1 T2	1	LP	2	0.11156	0.04017
S1 T3	1	LP	2	0.11577	0.03032
S1 T4	1	LP	2	0.13415	-0.00427
S1 T5	1	LP	2	0.1035	0.01859
S1 T6	1	LP	2	0.13242	-0.02605
S1 T7	1	LP	2	0.14401	0.02562
S1 T8	1	LP	2	0.18161	0.12711
S1 T9	1	LP	2	0.16557	0.10253
S1 T10	1	LP	2	0.10174	-0.02235
S1 T11	1	LP	2	0.16363	0.03856
S1 T12	1	LP	2	0.13241	0.07964
S1 T13	1	LP	2	0.12056	0.00611
S1 T14	1	LP	2	0.15229	0.06768
S1 T15	1	LP	2	0.16498	0.02616
S2 T1	2	LP	2	0.25041	0.21637
S2 T2	2	LP	2	0.13971	-0.00055
S2 T3	2	LP	2	0.12436	0.02469
S2 T4	2	LP	2	0.15163	0.08952
S2 T5	2	LP	2	0.16036	0.07024
S2 T6	2	LP	2	0.08595	0.03459
S2 T7	2	LP	2	0.12642	0.00236
S2 T8	2	LP	2	0.12486	0.04502
S2 T9	2	LP	2	0.15018	0.04416
S2 T10	2	LP	2	0.11826	-0.00998
S2 T11	2	LP	2	0.10775	0.05993
S2 T12	2	LP	2	0.14005	0.0706
S2 T13	2	LP	2	0.10166	0.03503
S2 T14	2	LP	2	0.07211	-0.04863
S2 T15	2	LP	2	0.12205	0.02211
S3 T1	3	LP	2	0.17163	0.12412
S3 T2	3	LP	2	0.21261	0.12727
S3 T3	3	LP	2	0.14731	0.10011
S3 T4	3	LP	2	0.08203	0.01583
S3 T5	3	LP	2	0.12295	0.02408
S3 T6	3	LP	2	0.18834	0.10966
S3 T7	3	LP	2	0.0906	0.06802
S3 T8	3	LP	2	0.09774	0.01037
S3 T9	3	LP	2	0.2083	0.14531
S3 T10	3	LP	2	0.12862	0.05475
S3 T11	3	LP	2	0.16763	0.13531
S3 T12	3	LP	2	0.10383	-0.00236
S3 T13	3	LP	2	0.1328	0.03504
S3 T14	3	LP	2	0.13571	0.08273
S3 T15	3	LP	2	0.12696	0.02061
S1 T1	1	LP	3	0.04218	-0.01543
S1 T2	1	LP	3	0.06214	-0.01944
S1 T3	1	LP	3	0.1036	0.09678
S1 T4	1	LP	3	0.0644	0.02917
S1 T5	1	LP	3	0.10398	0.05788
S1 T6	1	LP	3	0.09004	0.03764
S1 T7	1	LP	3	0.05629	-0.01921
S1 T8	1	LP	3	0.0967	0.0967
S1 T9	1	LP	3	0.05611	0.03279
S1 T10	1	LP	3	0.08086	-0.06451
S1 T11	1	LP	3	0.06095	0.04579
S1 T12	1	LP	3	0.04322	-0.02621
S1 T13	1	LP	3	0.08682	0.01202
S1 T14	1	LP	3	0.07539	0.04146
S1 T15	1	LP	3	0.06365	0.03282
S2 T1	2	LP	3	0.1153	0.06947
S2 T2	2	LP	3	0.11751	-0.01807
S2 T3	2	LP	3	0.12967	0.06139
S2 T4	2	LP	3	0.08724	0.0391
S2 T5	2	LP	3	0.06695	0.02177
S2 T6	2	LP	3	0.11905	0.01803
S2 T7	2	LP	3	0.01836	-0.02041
S2 T8	2	LP	3	0.08125	-0.01238
S2 T9	2	LP	3	0.03389	-0.0294
S2 T10	2	LP	3	0.06935	0.01602
S2 T11	2	LP	3	0.10931	0.05054
S2 T12	2	LP	3	0.05288	-0.08448
S2 T13	2	LP	3	0.09776	0.00961
S2 T14	2	LP	3	0.09847	0.03304
S2 T15	2	LP	3	0.08267	-0.02678
S3 T1	3	LP	3	0.12338	0.02661
S3 T2	3	LP	3	0.14543	0.0622
S3 T3	3	LP	3	0.08051	0.00711
S3 T4	3	LP	3	0.07477	0.04308
S3 T5	3	LP	3	0.1451	0.05657
S3 T6	3	LP	3	0.10284	0.03354
S3 T7	3	LP	3	0.0815	0.03697
S3 T8	3	LP	3	0.15294	0.00974
S3 T9	3	LP	3	0.09041	-0.02127
S3 T10	3	LP	3	0.057	-0.06055
S3 T11	3	LP	3	0.10685	0.01224
S3 T12	3	LP	3	0.08368	-0.05757
S3 T13	3	LP	3	0.09183	0.04164
S3 T14	3	LP	3	0.09862	0.04078
S3 T15	3	LP	3	0.10301	0.01375
S1 T1	1	LP	4	0.22099	0.14697
S1 T2	1	LP	4	0.22515	0.21955
S1 T3	1	LP	4	0.18376	0.11665
S1 T4	1	LP	4	0.23566	0.24072
S1 T5	1	LP	4	0.21106	0.14598
S1 T6	1	LP	4	0.21007	0.17857
S1 T7	1	LP	4	0.24826	0.1998
S1 T8	1	LP	4	0.23016	0.10201
S1 T9	1	LP	4	0.15732	-0.02023
S1 T10	1	LP	4	0.16019	0.0756
S1 T11	1	LP	4	0.19276	0.07549
S1 T12	1	LP	4	0.29556	0.15614
S1 T13	1	LP	4	0.2398	0.11281
S1 T14	1	LP	4	0.26745	0.19501
S1 T15	1	LP	4	0.25492	0.16608
S2 T1	2	LP	4	0.24992	0.19434
S2 T2	2	LP	4	0.22589	0.1637
S2 T3	2	LP	4	0.21738	0.12876
S2 T4	2	LP	4	0.24518	0.15491
S2 T5	2	LP	4	0.23955	0.1829
S2 T6	2	LP	4	0.23032	0.1397
S2 T7	2	LP	4	0.1902	0.04222
S2 T8	2	LP	4	0.23725	0.06342
S2 T9	2	LP	4	0.20509	0.08107
S2 T10	2	LP	4	0.22636	0.1712
S2 T11	2	LP	4	0.18177	0.12946
S2 T12	2	LP	4	0.17649	0.03451
S2 T13	2	LP	4	0.21536	0.14596
S2 T14	2	LP	4	0.23131	0.1802
S2 T15	2	LP	4	0.22238	0.12826
S3 T1	3	LP	4	0.27747	0.28082
S3 T2	3	LP	4	0.2686	0.20977
S3 T3	3	LP	4	0.25721	0.21423
S3 T4	3	LP	4	0.31265	0.29252
S3 T5	3	LP	4	0.28216	0.20562
S3 T6	3	LP	4	0.22144	0.1829
S3 T7	3	LP	4	0.26574	0.17812
S3 T8	3	LP	4	0.31341	0.25653
S3 T9	3	LP	4	0.21316	0.07327
S3 T10	3	LP	4	0.26125	0.16359
S3 T11	3	LP	4	0.27793	0.19143
S3 T12	3	LP	4	0.24111	0.13501
S3 T13	3	LP	4	0.24001	0.11166
S3 T14	3	LP	4	0.31115	0.2718
S3 T15	3	LP	4	0.27877	0.18989
S1 T1	1	LP	6	0.14529	-0.02918
S1 T2	1	LP	6	0.11385	-0.02973
S1 T3	1	LP	6	0.10935	-0.04921
S1 T4	1	LP	6	0.10767	-0.06105
S1 T5	1	LP	6	0.07289	-0.12537
S1 T6	1	LP	6	0.10676	-0.0433
S1 T7	1	LP	6	0.125	-0.05702
S1 T8	1	LP	6	0.10522	-0.06039
S1 T9	1	LP	6	0.10342	-0.06113
S1 T10	1	LP	6	0.10412	-0.06597
S1 T11	1	LP	6	0.1187	0.00473
S1 T12	1	LP	6	0.10881	-0.07349
S1 T13	1	LP	6	0.09694	-0.08367
S1 T14	1	LP	6	0.09115	-0.07023
S1 T15	1	LP	6	0.05184	-0.12523
S2 T1	2	LP	6	0.05398	-0.07638
S2 T2	2	LP	6	0.04843	-0.09602
S2 T3	2	LP	6	0.02681	-0.11682
S2 T4	2	LP	6	0.0638	-0.07034
S2 T5	2	LP	6	0.02107	-0.10941
S2 T6	2	LP	6	0.06075	-0.04142
S2 T7	2	LP	6	0.02694	-0.15241
S2 T8	2	LP	6	0.04232	-0.09819
S2 T9	2	LP	6	0.05894	-0.08173
S2 T10	2	LP	6	0.08305	-0.03169
S2 T11	2	LP	6	0.05586	-0.12966
S2 T12	2	LP	6	0.02223	-0.14443
S2 T13	2	LP	6	0.04906	-0.12707
S2 T14	2	LP	6	0.06878	-0.10365
S2 T15	2	LP	6	0.06665	-0.09597
S3 T1	3	LP	6	0.07352	-0.07212
S3 T2	3	LP	6	0.11768	-0.05354
S3 T3	3	LP	6	0.06086	-0.13115
S3 T4	3	LP	6	0.06525	-0.07583
S3 T5	3	LP	6	0.05678	-0.10704
S3 T6	3	LP	6	0.07504	-0.04067
S3 T7	3	LP	6	0.06641	-0.07917
S3 T8	3	LP	6	0.06566	-0.04715
S3 T9	3	LP	6	0.09174	-0.00557
S3 T10	3	LP	6	0.04777	-0.09594
S3 T11	3	LP	6	0.04651	-0.08401
S3 T12	3	LP	6	0.07278	-0.09382
S3 T13	3	LP	6	0.09696	-0.06899
S3 T14	3	LP	6	0.08893	-0.09217
S3 T15	3	LP	6	0.0296	-0.0989
S1 T1	1	LP	11	0.09819	-0.08035
S1 T2	1	LP	11	0.02403	-0.16932
S1 T3	1	LP	11	0.05511	-0.15929
S1 T4	1	LP	11	0.0652	-0.07968
S1 T5	1	LP	11	0.06308	-0.08553
S1 T6	1	LP	11	0.05248	-0.10708
S1 T7	1	LP	11	0.04885	-0.03303
S1 T8	1	LP	11	0.03664	-0.13356
S1 T9	1	LP	11	0.04989	-0.0655
S1 T10	1	LP	11	0.02471	-0.11676
S1 T11	1	LP	11	0.0477	-0.06315
S1 T12	1	LP	11	0.00082	-0.21264
S1 T13	1	LP	11	0.0507	-0.13404
S1 T14	1	LP	11	0.03304	-0.15549
S1 T15	1	LP	11	0.03669	-0.15356
S2 T1	2	LP	11	0.13745	0.05107
S2 T2	2	LP	11	0.0611	-0.21623
S2 T3	2	LP	11	0.05493	-0.08267
S2 T4	2	LP	11	0.09134	-0.04574
S2 T5	2	LP	11	0.09274	-0.0791
S2 T6	2	LP	11	0.0824	-0.06114
S2 T7	2	LP	11	0.08705	-0.15218
S2 T8	2	LP	11	0.03142	-0.14932
S2 T9	2	LP	11	0.06008	-0.0898
S2 T10	2	LP	11	0.07554	-0.07232
S2 T11	2	LP	11	0.07677	-0.1063
S2 T12	2	LP	11	0.08313	-0.13234
S2 T13	2	LP	11	0.10204	-0.08699
S2 T14	2	LP	11	0.04592	-0.14666
S2 T15	2	LP	11	0.04343	-0.12176
S3 T1	3	LP	11	0.06085	-0.11521
S3 T2	3	LP	11	0.00196	-0.23872
S3 T3	3	LP	11	0.01355	-0.14108
S3 T4	3	LP	11	0	-0.23539
S3 T5	3	LP	11	0.00407	-0.14541
S3 T6	3	LP	11	0.05183	-0.10711
S3 T7	3	LP	11	0.01733	-0.14577
S3 T8	3	LP	11	0.03992	-0.10468
S3 T9	3	LP	11	0.08598	-0.10785
S3 T10	3	LP	11	0.04997	-0.13023
S3 T11	3	LP	11	0.119	-0.05039
S3 T12	3	LP	11	0.02893	-0.17039
S3 T13	3	LP	11	0.00913	-0.23294
S3 T14	3	LP	11	0.07629	-0.11744
S3 T15	3	LP	11	0.04688	-0.1379
S1 T1	1	LP	15	0.03953	-0.07108
S1 T2	1	LP	15	0.077	-0.00824
S1 T3	1	LP	15	0.06359	-0.11042
S1 T4	1	LP	15	0.04334	-0.10894
S1 T5	1	LP	15	0.05857	-0.1153
S1 T6	1	LP	15	0.24433	0.10385
S1 T7	1	LP	15	0.0657	-0.10318
S1 T8	1	LP	15	0.08779	-0.06003
S1 T9	1	LP	15	0.11947	-0.00828
S1 T10	1	LP	15	0.06749	-0.05354
S1 T11	1	LP	15	0.13476	0.04269
S1 T12	1	LP	15	0.09564	-0.05806
S1 T13	1	LP	15	0.17094	0.04417
S1 T14	1	LP	15	0.0845	-0.02599
S1 T15	1	LP	15	0.13743	0.07725
S2 T2	2	LP	15	0.07894	-0.08603
S2 T3	2	LP	15	0.15903	-0.02354
S2 T4	2	LP	15	0.21276	0.03643
S2 T5	2	LP	15	0.14104	-0.01211
S2 T6	2	LP	15	0.17538	0.04123
S2 T7	2	LP	15	0.09189	-0.07107
S2 T8	2	LP	15	0.1415	-0.02618
S2 T9	2	LP	15	0.13249	-0.0641
S2 T10	2	LP	15	0.11034	-0.07452
S2 T11	2	LP	15	0.1152	-0.02914
S2 T12	2	LP	15	0.14697	-0.01379
S2 T13	2	LP	15	0.10494	-0.13702
S2 T14	2	LP	15	0.14514	-0.04888
S2 T15	2	LP	15	0.14875	-0.04745
S3 T1	3	LP	15	0.13265	-0.0869
S3 T2	3	LP	15	0.1552	-0.05574
S3 T3	3	LP	15	0.12329	-0.10606
S3 T4	3	LP	15	0.16001	-0.01552
S3 T5	3	LP	15	0.14622	-0.07295
S3 T6	3	LP	15	0.11469	-0.03324
S3 T7	3	LP	15	0.11498	-0.13001
S3 T8	3	LP	15	0.12505	-0.07746
S3 T9	3	LP	15	0.14872	-0.0845
S3 T10	3	LP	15	0.20647	0.03193
S3 T11	3	LP	15	0.16024	7e-05
S3 T12	3	LP	15	0.18392	-0.03689
S3 T13	3	LP	15	0.17493	-0.09974
S3 T14	3	LP	15	0.15345	-0.04039
S3 T15	3	LP	15	0.22525	0.02928
S1 T1	1	NLP	5	0.13288	0.03684
S1 T2	1	NLP	5	0.10587	0.0719
S1 T3	1	NLP	5	0.11533	0.01122
S1 T4	1	NLP	5	0.0838	-0.02852
S1 T5	1	NLP	5	0.11113	0.03436
S2 T1	2	NLP	5	0.13809	0.08478
S2 T2	2	NLP	5	0.07101	-0.0424
S2 T3	2	NLP	5	0.09326	0.00496
S2 T4	2	NLP	5	0.07538	-0.02699
S2 T5	2	NLP	5	0.07101	-0.08369
S2 T6	2	NLP	5	0.14827	0.13319
S2 T7	2	NLP	5	0.09976	-0.04707
S2 T8	2	NLP	5	0.11984	0.00584
S2 T9	2	NLP	5	0.10884	0.01667
S2 T10	2	NLP	5	0.16557	0.05147
S2 T11	2	NLP	5	0.10096	-0.00997
S2 T12	2	NLP	5	0.10274	-0.02385
S2 T13	2	NLP	5	0.10242	-0.02798
S2 T14	2	NLP	5	0.09115	0.01911
S2 T15	2	NLP	5	0.07578	-0.0452
S3 T1	3	NLP	5	0.1584	0.08422
S3 T2	3	NLP	5	0.11394	-0.00739
S3 T3	3	NLP	5	0.12681	0.01697
S3 T4	3	NLP	5	0.12529	0.06129
S3 T5	3	NLP	5	0.11991	-0.00661
S3 T6	3	NLP	5	0.14354	0.03944
S3 T7	3	NLP	5	0.15218	0.00346
S3 T8	3	NLP	5	0.09849	-0.02011
S3 T9	3	NLP	5	0.1183	0.00419
S3 T10	3	NLP	5	0.1756	0.09256
S3 T11	3	NLP	5	0.13466	0.00487
S3 T12	3	NLP	5	0.08079	-0.03198
S3 T13	3	NLP	5	0.08146	-0.06607
S3 T14	3	NLP	5	0.10704	0.04374
S3 T15	3	NLP	5	0.05788	-0.12935
S1 T1	1	NLP	9	0.04598	-0.0783
S1 T2	1	NLP	9	0.03559	-0.10027
S1 T3	1	NLP	9	0.05939	-0.09787
S1 T4	1	NLP	9	0.05356	-0.09074
S1 T5	1	NLP	9	0.09194	-0.05073
S1 T6	1	NLP	9	0.0706	-0.05872
S1 T7	1	NLP	9	0.05621	-0.08959
S1 T8	1	NLP	9	0.08182	-0.03944
S1 T9	1	NLP	9	0.05697	-0.02182
S1 T10	1	NLP	9	0.05685	-0.09353
S1 T11	1	NLP	9	0.04486	-0.04299
S1 T12	1	NLP	9	0.01022	-0.15724
S1 T13	1	NLP	9	0.03772	-0.10339
S1 T14	1	NLP	9	0.0348	-0.12076
S1 T15	1	NLP	9	0.02592	-0.102
S2 T1	2	NLP	9	0.04719	-0.09948
S2 T2	2	NLP	9	0.06809	-0.06749
S2 T3	2	NLP	9	0.06773	-0.09325
S2 T4	2	NLP	9	0.04326	-0.09309
S2 T5	2	NLP	9	0.03529	-0.12248
S2 T6	2	NLP	9	0.09293	-6e-05
S2 T7	2	NLP	9	0.03383	-0.13498
S2 T8	2	NLP	9	0.05694	-0.10269
S2 T9	2	NLP	9	0.06223	-0.11417
S2 T10	2	NLP	9	0.04638	-0.14141
S2 T11	2	NLP	9	0.04748	-0.03663
S2 T12	2	NLP	9	0.04423	-0.07784
S2 T13	2	NLP	9	0.08205	-0.06402
S2 T14	2	NLP	9	0.05242	-0.05779
S2 T15	2	NLP	9	0.0681	-0.10293
S3 T1	3	NLP	9	0.04159	-0.10709
S3 T2	3	NLP	9	0.0362	-0.0986
S3 T3	3	NLP	9	0.04721	-0.08014
S3 T4	3	NLP	9	0.05061	-0.09382
S3 T5	3	NLP	9	0.05067	-0.06667
S3 T6	3	NLP	9	0.03414	-0.07009
S3 T7	3	NLP	9	0.10291	-0.01707
S3 T8	3	NLP	9	0.06468	-0.0499
S3 T9	3	NLP	9	0.02652	-0.10625
S3 T10	3	NLP	9	0.04701	-0.10408
S3 T11	3	NLP	9	0.07366	-0.04645
S3 T12	3	NLP	9	0.07177	-0.0687
S3 T13	3	NLP	9	0.02583	-0.09063
S3 T14	3	NLP	9	0.07141	-0.03287
S3 T15	3	NLP	9	0.08292	-0.07834
S1 T1	1	NLP	10	0.24856	0.03399
S1 T2	1	NLP	10	0.19243	-0.01186
S1 T3	1	NLP	10	0.20776	0.0049
S1 T4	1	NLP	10	0.12348	-0.05495
S1 T5	1	NLP	10	0.14142	-0.03859
S1 T6	1	NLP	10	0.15226	0.02813
S1 T7	1	NLP	10	0.18594	0.01803
S1 T8	1	NLP	10	0.1956	-0.0061
S1 T9	1	NLP	10	0.18601	0.0173
S1 T10	1	NLP	10	0.23945	0.04638
S1 T11	1	NLP	10	0.19681	0.00702
S1 T12	1	NLP	10	0.17631	-0.03075
S1 T13	1	NLP	10	0.19959	0.03421
S1 T14	1	NLP	10	0.21487	0.032
S1 T15	1	NLP	10	0.22724	0.01636
S2 T1	2	NLP	10	0.16966	-0.01689
S2 T2	2	NLP	10	0.204	0.03116
S2 T3	2	NLP	10	0.19238	0.0004
S2 T4	2	NLP	10	0.22185	0.04256
S2 T5	2	NLP	10	0.20551	0.04355
S2 T6	2	NLP	10	0.18852	0.01586
S2 T7	2	NLP	10	0.17146	-0.02942
S2 T8	2	NLP	10	0.19745	0.02524
S2 T9	2	NLP	10	0.21361	0.00125
S2 T10	2	NLP	10	0.20156	0.0106
S2 T11	2	NLP	10	0.18874	0.01345
S2 T12	2	NLP	10	0.16985	-0.00346
S2 T13	2	NLP	10	0.20108	0.0119
S2 T14	2	NLP	10	0.17247	0.10075
S2 T15	2	NLP	10	0.18603	-0.02737
S3 T1	3	NLP	10	0.19472	-0.00221
S3 T2	3	NLP	10	0.13383	-0.06085
S3 T3	3	NLP	10	0.16877	0.0039
S3 T4	3	NLP	10	0.19233	0.00883
S3 T5	3	NLP	10	0.15835	-0.02793
S3 T6	3	NLP	10	0.1941	0.04488
S3 T7	3	NLP	10	0.16803	-0.03093
S3 T8	3	NLP	10	0.24615	0.12075
S3 T9	3	NLP	10	0.20501	0.03245
S3 T10	3	NLP	10	0.20602	-0.0253
S3 T11	3	NLP	10	0.17497	-0.01819
S3 T12	3	NLP	10	0.17993	0.01152
S3 T13	3	NLP	10	0.16697	0.00278
S3 T14	3	NLP	10	0.17715	-0.03526
S3 T15	3	NLP	10	0.18383	0.00239
S1 T1	1	NLP	12	0.17895	-0.04567
S1 T2	1	NLP	12	0.13432	-0.061
S1 T3	1	NLP	12	0.19126	-0.02962
S1 T4	1	NLP	12	0.16583	-0.06622
S1 T5	1	NLP	12	0.15599	-0.10308
S1 T6	1	NLP	12	0.18242	0.01982
S1 T7	1	NLP	12	0.07096	-0.08473
S1 T8	1	NLP	12	0.12315	-0.03183
S1 T9	1	NLP	12	0.11479	-0.0185
S1 T10	1	NLP	12	0.12799	-0.06082
S1 T11	1	NLP	12	0.1361	-0.02578
S1 T12	1	NLP	12	0.12973	-0.02984
S1 T13	1	NLP	12	0.12342	-0.05121
S1 T14	1	NLP	12	0.09767	-0.11629
S1 T15	1	NLP	12	0.09733	-0.10131
S2 T1	2	NLP	12	0.14963	-0.10755
S2 T2	2	NLP	12	0.13446	-0.03215
S2 T3	2	NLP	12	0.1001	-0.09683
S2 T4	2	NLP	12	0.10527	-0.10301
S2 T5	2	NLP	12	0.10145	-0.08832
S2 T6	2	NLP	12	0.10259	-0.03108
S2 T7	2	NLP	12	0.07497	-0.11823
S2 T8	2	NLP	12	0.05426	-0.11335
S2 T9	2	NLP	12	0.05022	-0.14111
S2 T10	2	NLP	12	0.08598	-0.09255
S2 T11	2	NLP	12	0.10157	-0.06357
S2 T12	2	NLP	12	0.11849	-0.04682
S2 T13	2	NLP	12	0.08955	-0.07283
S2 T14	2	NLP	12	0.11842	-0.09588
S2 T15	2	NLP	12	0.05355	-0.10447
S3 T1	3	NLP	12	0.17604	0.02618
S3 T2	3	NLP	12	0.14189	-0.05232
S3 T3	3	NLP	12	0.12288	-0.04383
S3 T4	3	NLP	12	0.09038	-0.09957
S3 T5	3	NLP	12	0.0963	-0.04171
S3 T6	3	NLP	12	0.14749	8e-05
S3 T7	3	NLP	12	0.11936	-0.04208
S3 T8	3	NLP	12	0.14175	-0.01187
S3 T9	3	NLP	12	0.10175	-0.06992
S3 T10	3	NLP	12	0.09551	-0.05946
S3 T11	3	NLP	12	0.15314	0.00855
S3 T12	3	NLP	12	0.07516	-0.08155
S3 T13	3	NLP	12	0.17171	-0.0128
S3 T14	3	NLP	12	0.06749	-0.10186
S3 T15	3	NLP	12	0.07463	-0.09556
S1 T1	1	NLP	13	0.09473	0.03856
S1 T2	1	NLP	13	0.07912	-0.0025
S1 T3	1	NLP	13	0.04026	-0.08575
S1 T4	1	NLP	13	0.05956	-0.06755
S1 T5	1	NLP	13	0.05929	-0.07442
S1 T6	1	NLP	13	0.07097	0.00296
S1 T7	1	NLP	13	0.05454	-0.03421
S1 T8	1	NLP	13	0.08278	-0.04077
S1 T9	1	NLP	13	0.07045	-0.02037
S1 T10	1	NLP	13	0.06788	-0.03777
S1 T11	1	NLP	13	0.06024	-0.02302
S1 T12	1	NLP	13	0.05345	-0.05672
S1 T13	1	NLP	13	0.06758	0.00248
S1 T14	1	NLP	13	0.05522	-0.04839
S1 T15	1	NLP	13	0.07657	-0.0074
S2 T1	2	NLP	13	0.0826	-0.0529
S2 T2	2	NLP	13	0.11842	0.017
S2 T3	2	NLP	13	0.06441	-0.01424
S2 T4	2	NLP	13	0.09494	-0.01545
S2 T5	2	NLP	13	0.07051	-0.0215
S2 T6	2	NLP	13	0.09722	0.0544
S2 T7	2	NLP	13	0.07196	-0.04589
S2 T8	2	NLP	13	0.07629	-0.11005
S2 T9	2	NLP	13	0.08458	-0.02297
S2 T10	2	NLP	13	0.09138	0.02278
S2 T11	2	NLP	13	0.09199	-0.03597
S2 T12	2	NLP	13	0.07642	-0.00626
S2 T13	2	NLP	13	0.0532	-0.05405
S2 T14	2	NLP	13	0.07439	-0.01022
S2 T15	2	NLP	13	0.07671	-0.04864
S3 T1	3	NLP	13	0.07701	-0.09173
S3 T2	3	NLP	13	0.0769	0.02411
S3 T3	3	NLP	13	0.06286	-0.05856
S3 T4	3	NLP	13	0.08238	0.02323
S3 T5	3	NLP	13	0.08144	0.00883
S3 T6	3	NLP	13	0.08066	-0.0835
S3 T7	3	NLP	13	0.09059	-0.01282
S3 T8	3	NLP	13	0.09143	-0.04928
S3 T9	3	NLP	13	0.00948	-0.12563
S3 T10	3	NLP	13	0.00846	-0.09535
S3 T11	3	NLP	13	0.05286	-0.0771
S3 T12	3	NLP	13	0.06408	-0.08214
S3 T13	3	NLP	13	0.03154	-0.10327
S3 T14	3	NLP	13	0.04519	-0.05272
S3 T15	3	NLP	13	0.05203	-0.04232
S1 T1	1	NLP	14	0.16566	-0.10709
S1 T2	1	NLP	14	0.11647	-0.06252
S1 T3	1	NLP	14	0.08973	-0.12137
S1 T4	1	NLP	14	0.13838	-0.06203
S1 T5	1	NLP	14	0.17603	-0.10889
S1 T6	1	NLP	14	0.16735	-0.17576
S1 T7	1	NLP	14	0.21337	-0.08138
S1 T8	1	NLP	14	0.18756	-0.15638
S1 T9	1	NLP	14	0.15252	-0.02149
S1 T10	1	NLP	14	0.18015	-0.14558
S1 T11	1	NLP	14	0.13979	-0.10841
S1 T12	1	NLP	14	0.16984	-0.08998
S1 T13	1	NLP	14	0.19965	-0.03094
S1 T14	1	NLP	14	0.1753	-0.15793
S1 T15	1	NLP	14	0.13142	-0.16824
S2 T1	2	NLP	14	0.17674	-0.10588
S2 T2	2	NLP	14	0.12847	-0.27873
S2 T3	2	NLP	14	0.15585	-0.04768
S2 T4	2	NLP	14	0.16016	-0.11788
S2 T5	2	NLP	14	0.24346	0.12042
S2 T6	2	NLP	14	0.19343	0.01169
S2 T7	2	NLP	14	0.16103	-0.07706
S2 T8	2	NLP	14	0.14717	-0.11402
S2 T9	2	NLP	14	0.17581	-0.07807
S2 T10	2	NLP	14	0.16796	-0.08902
S2 T11	2	NLP	14	0.21051	-0.00268
S2 T12	2	NLP	14	0.18085	-0.09828
S2 T13	2	NLP	14	0.14416	-0.11639
S2 T14	2	NLP	14	0.1996	0.07363
S2 T15	2	NLP	14	0.18114	-0.1017
S3 T1	3	NLP	14	0.17094	-0.16714
S3 T2	3	NLP	14	0.14734	-0.11684
S3 T3	3	NLP	14	0.19594	-0.12711
S3 T4	3	NLP	14	0.23078	-0.00993
S3 T5	3	NLP	14	0.12925	-0.09476
S3 T6	3	NLP	14	0.15037	-0.07869
S3 T7	3	NLP	14	0.14145	-0.08221
S3 T8	3	NLP	14	0.22269	0.02715
S3 T9	3	NLP	14	0.13073	-0.12486
S3 T10	3	NLP	14	0.18538	-0.08254
S3 T11	3	NLP	14	0.1819	-0.00643
S3 T12	3	NLP	14	0.17573	-0.07932
S3 T13	3	NLP	14	0.18191	-0.10815
S3 T14	3	NLP	14	0.20702	-0.00831
S3 T15	3	NLP	14	0.22328	0.06397
S1 T1	1	NLP	16	0.05086	-0.10443
S1 T2	1	NLP	16	0.07238	-0.10742
S1 T3	1	NLP	16	0.06888	-0.04331
S1 T4	1	NLP	16	0.0526	-0.12896
S1 T5	1	NLP	16	0.02497	-0.13094
S1 T6	1	NLP	16	0.01271	-0.1456
S1 T7	1	NLP	16	0.05058	-0.16041
S1 T8	1	NLP	16	0.01445	-0.11669
S1 T9	1	NLP	16	0.03463	-0.1064
S1 T10	1	NLP	16	0.06128	-0.03969
S1 T11	1	NLP	16	0.08364	-0.04664
S1 T12	1	NLP	16	0.02157	-0.15557
S1 T13	1	NLP	16	0.00871	-0.16594
S1 T14	1	NLP	16	0.01922	-0.15383
S1 T15	1	NLP	16	0.01401	-0.09784
S2 T1	2	NLP	16	0.06068	-0.08739
S2 T2	2	NLP	16	0.01044	-0.15492
S2 T3	2	NLP	16	0.00744	-0.15729
S2 T4	2	NLP	16	0.02612	-0.11492
S2 T5	2	NLP	16	0.01346	-0.13733
S2 T6	2	NLP	16	0.01989	-0.13258
S2 T7	2	NLP	16	0.01741	-0.18814
S2 T8	2	NLP	16	0.02076	-0.15882
S2 T9	2	NLP	16	0.02555	-0.16498
S2 T10	2	NLP	16	0.0117	-0.17067
S2 T11	2	NLP	16	0.02695	-0.08452
S2 T12	2	NLP	16	0.01597	-0.09858
S2 T13	2	NLP	16	0.03248	-0.13873
S2 T14	2	NLP	16	0.02019	-0.11238
S2 T15	2	NLP	16	0.03899	-0.08532
S3 T1	3	NLP	16	0.0366	-0.10643
S3 T2	3	NLP	16	0.0235	-0.05235
S3 T3	3	NLP	16	0.02832	-0.10623
S3 T4	3	NLP	16	0.04434	-0.08882
S3 T5	3	NLP	16	0.02639	-0.0853
S3 T6	3	NLP	16	0.04187	-0.03793
S3 T7	3	NLP	16	0.02475	-0.10204
S3 T8	3	NLP	16	0.06422	-0.03725
S3 T9	3	NLP	16	0.09886	-0.03623
S3 T10	3	NLP	16	0.01526	-0.16326
S3 T11	3	NLP	16	0.04131	-0.11151
S3 T12	3	NLP	16	0.02759	-0.06677
S3 T13	3	NLP	16	0.03151	-0.11556
S3 T14	3	NLP	16	0.03345	-0.10945
S3 T15	3	NLP	16	0.01123	-0.13227
